# Supplementary material for: Empirically derived dietary patterns through latent profile analysis among Brazilian children and adolescents from Southern Brazil, 2013-2015
Source: PLoS One. 2019 Jan 8;14(1):e0210425. doi: 10.1371/journal.pone.0210425 (PMC6324812; doi:10.1371/journal.pone.0210425)
Supplement: S1 Dataset — (XLSX) [file pone.0210425.s003.xlsx]

## Sheet: Data LPA paper
id	year_of_survey	sex	age	weight_status	family_income_tertiles	screen_activities_amount	screen_activities_tertiles	physical_activity_score	physical_activity_score_tertile	day_of_the_week_recall	having_school_meal	rice	vegetables	green_leaves	vegetable_soup	cooked_beans	manioc_flour	maize_potatoes	pasta	instant_pasta	french_fries	meats	sausages	eggs	fish_seafood	fruits	bread_biscuits	cheese_bread	cream_cookies	breakfast_cereal	porridge	cheese	milk_and_coffee	milk	yoghurt	chocolate_milk	juice	soda	sweets	chips	pizza_hamburger_hotdog	nuggets	cake
1	2013	girls	7-9 y	overweight (including obesity)	1o. tercil	3	2	16.5	2	Schoolday	no	1	0	0	0	1	0	0	0	1	0	1	0	0	0	2	1	0	0	0	0	0	0	0	0	1	2	1	1	0	0	0	4
2	2013	boys	7-9 y	non overweight	1o. tercil	2	2	14.6	1	Schoolday	yes	1	0	1	0	1	0	0	0	0	0	0	1	0	0	0	0	0	0	0	0	0	0	0	0	1	0	0	0	0	1	0	0
3	2013	girls	10-12 y	overweight (including obesity)	1o. tercil	2	2	19.59	2	Schoolday	yes	1	0	0	0	1	0	0	0	0	0	0	0	0	0	1	1	0	0	0	1	0	0	0	0	0	0	0	0	0	0	0	0
4	2013	girls	7-9 y	non overweight	1o. tercil	1	1			Schoolday	yes	2	0	0	1	2	1	0	1	0	1	2	0	0	0	0	0	0	0	1	1	0	0	1	1	0	1	1	0	0	0	0	0
5	2013	boys	7-9 y	overweight (including obesity)	1o. tercil	3	2	19.23	2	Schoolday	yes	1	0	0	0	1	1	0	0	1	0	0	0	0	0	0	2	0	0	0	0	0	2	0	0	1	1	2	0	0	1	0	0
6	2013	boys	7-9 y	overweight (including obesity)	1o. tercil	2	2	35.39	3	Schoolday	no	1	0	0	0	1	0	0	0	0	0	1	0	0	0	0	1	0	1	0	0	0	1	0	0	1	0	0	0	0	0	0	0
7	2013	boys	7-9 y	overweight (including obesity)	1o. tercil	1	1	18.5	2	Schoolday	yes	1	0	0	0	0	0	0	1	0	0	1	0	0	0	0	1	0	0	0	1	0	0	0	0	2	0	1	0	1	1	0	0
8	2013	boys	7-9 y	non overweight	1o. tercil	2	2	12.33	1	Schoolday	no	1	0	0	0	1	0	0	0	0	0	1	0	0	0	0	2	0	0	0	0	0	1	0	0	1	1	0	1	0	0	0	0
9	2013	boys	10-12 y	non overweight	1o. tercil	2	2	3.96	1	Schoolday	yes	0	0	0	0	0	0	0	1	0	0	0	1	0	0	0	1	0	0	0	1	0	0	0	0	1	1	1	0	0	1	0	0
10	2013	boys	7-9 y	non overweight	1o. tercil	6	3	41.85	3	Schoolday	no	1	0	0	0	0	0	1	0	0	0	1	0	0	0	1	1	0	2	0	0	0	0	1	0	0	0	0	0	1	0	0	0
11	2013	girls	7-9 y	non overweight	1o. tercil	2	2	23.17	2	Schoolday	yes	1	0	0	0	1	0	0	1	0	0	0	0	0	0	2	2	0	0	0	1	0	1	0	0	0	0	0	0	0	1	0	0
12	2013	boys	7-9 y	non overweight	2o. tercil	5	3	33.99	3	Schoolday	yes	0	0	0	0	0	0	0	1	0	0	1	0	0	1	0	0	0	2	0	0	0	0	0	0	0	0	0	1	0	0	0	1
16	2013	boys	7-9 y	overweight (including obesity)	2o. tercil	2	2	18.56	2	Schoolday	yes	2	1	0	0	0	1	0	0	1	0	0	0	0	0	0	2	1	0	0	0	0	1	0	0	0	2	1	0	0	0	0	0
17	2013	boys	10-12 y	non overweight	2o. tercil	3	2	23.24	2	Schoolday	yes	2	0	0	0	1	0	0	0	0	0	1	0	1	0	1	1	0	1	0	0	0	0	1	1	1	1	0	0	0	0	0	0
18	2013	girls	10-12 y	non overweight	2o. tercil	1	1	8.78	1	Schoolday	yes	1	0	0	1	1	0	0	1	0	0	0	0	0	0	0	1	0	1	1	0	0	0	1	1	1	2	0	0	0	0	0	1
19	2013	girls	10-12 y	non overweight	2o. tercil	4	3	26.94	3	Schoolday	yes	2	0	0	0	0	0	0	0	0	0	2	1	0	0	1	1	0	1	0	0	1	1	0	1	0	0	2	1	0	0	0	1
20	2013	girls	10-12 y	non overweight	2o. tercil	3	2	17.19	2	Schoolday	yes	1	0	0	0	1	0	0	0	0	0	1	0	0	0	0	2	0	1	0	0	0	1	0	1	1	1	0	0	0	0	0	1
22	2013	girls	7-9 y	overweight (including obesity)	2o. tercil	1	1	24.49	2	Schoolday	yes	1	1	0	1	0	0	0	0	0	0	1	0	0	0	0	2	0	0	0	0	0	0	0	0	1	0	0	1	1	0	0	0
27	2013	boys	10-12 y	non overweight	2o. tercil	4	3	18.21	2	Schoolday	yes	1	0	1	0	1	1	1	1	0	0	0	0	0	0	0	3	0	0	0	0	1	0	0	1	0	2	0	0	0	0	0	0
28	2013	boys	10-12 y	non overweight	2o. tercil	7	3	29.98	3	Schoolday	yes	2	0	0	0	2	0	0	0	0	0	2	1	0	0	0	2	2	1	1	0	1	0	1	1	0	0	0	0	0	0	0	0
32	2013	boys	10-12 y	non overweight	2o. tercil	2	2	22.13	2	Schoolday	yes	0	0	0	0	0	0	0	2	0	0	1	0	0	0	0	1	0	0	0	0	0	0	0	1	1	1	0	0	0	0	0	1
37	2013	boys	7-9 y	non overweight	2o. tercil	5	3	8.8	1	Schoolday	yes	1	0	0	0	2	0	0	0	0	1	0	0	0	0	0	0	0	2	0	0	0	0	0	0	1	0	1	0	0	2	0	0
38	2013	girls	7-9 y	non overweight	2o. tercil	4	3	29.19	3	Schoolday	no	1	0	0	0	1	0	0	0	1	0	1	0	0	2	0	0	0	0	0	0	0	0	0	0	0	0	0	0	0	0	0	0
42	2013	girls	10-12 y	non overweight	1o. tercil	1	1	19.98	2	Schoolday	yes	1	0	0	0	1	0	0	0	1	0	1	0	0	0	1	2	0	0	0	0	0	2	0	1	0	1	0	1	0	1	1	0
44	2013	girls	10-12 y	overweight (including obesity)	1o. tercil	5	3	21.08	2	Schoolday	no	0	0	0	0	0	0	0	0	0	1	0	0	0	0	0	1	0	1	0	0	0	1	0	0	0	0	1	0	1	1	0	0
45	2013	girls	7-9 y	non overweight	1o. tercil	0	1			Schoolday	no	0	0	0	0	1	1	0	0	0	1	1	0	0	0	0	0	0	0	0	0	0	0	0	0	0	0	0	0	0	0	0	0
46	2013	boys	10-12 y	overweight (including obesity)	1o. tercil	0	1	17.8	2	Schoolday	no	1	1	0	0	1	1	0	0	0	0	0	1	0	1	0	0	1	1	0	0	0	0	0	0	0	0	2	0	0	0	0	1
48	2013	boys	10-12 y	non overweight	1o. tercil	2	2	29.84	3	Schoolday	yes	0	1	1	1	1	0	0	0	1	0	0	2	1	0	0	1	1	2	1	0	0	1	1	2	1	0	0	0	0	1	0	1
52	2013	girls	10-12 y	overweight (including obesity)	1o. tercil	2	2	24.42	2	Schoolday	no	2	0	0	0	0	0	0	0	0	0	0	0	2	0	1	1	0	1	0	0	0	0	2	0	0	0	0	0	0	0	0	2
54	2013	boys	7-9 y	non overweight	1o. tercil	0	1			Schoolday	yes	2	1	1	1	0	1	0	1	0	1	1	1	1	0	0	2	1	0	1	0	0	0	1	2	0	1	0	0	0	0	0	1
55	2013	boys	10-12 y	non overweight	1o. tercil	8	3			Schoolday	yes	0	0	0	0	0	0	0	0	1	0	0	0	0	1	1	3	0	0	0	0	2	2	0	0	0	0	0	0	0	0	0	0
58	2013	girls	10-12 y	non overweight	1o. tercil	2	2	4.6	1	Schoolday	yes	2	0	0	0	1	0	0	0	0	0	1	0	0	1	1	1	0	0	0	0	0	0	0	0	1	0	0	0	0	0	0	1
60	2013	girls	10-12 y	non overweight	1o. tercil	1	1	18.52	2	Schoolday	yes	2	1	1	0	2	0	0	0	0	0	2	0	0	0	2	1	0	0	0	0	0	1	1	0	1	0	0	0	0	0	0	1
62	2013	boys	10-12 y	non overweight	1o. tercil	1	1			Schoolday	no	2	0	0	0	2	2	0	0	0	0	0	2	0	0	1	2	0	0	0	0	0	0	0	0	0	0	0	0	0	0	0	0
63	2013	boys	10-12 y	overweight (including obesity)	1o. tercil	2	2	5.98	1	Schoolday	yes	0	0	0	0	0	0	0	2	0	0	1	0	0	0	0	0	0	0	0	0	0	0	0	1	1	0	0	0	0	0	0	0
65	2013	girls	7-9 y	overweight (including obesity)	1o. tercil	1	1	31.88	3	Schoolday	no	1	0	0	0	1	0	0	0	0	0	0	0	0	0	0	1	0	2	0	1	0	1	1	1	0	1	0	1	0	0	0	0
67	2013	girls	10-12 y	overweight (including obesity)	1o. tercil	2	2			Schoolday	yes	2	0	2	0	2	0	0	0	0	0	2	0	0	0	0	0	0	0	0	0	0	0	1	0	0	0	0	0	0	0	0	1
68	2013	girls	10-12 y	non overweight	1o. tercil	3	2	4.95	1	Schoolday	yes	0	0	0	0	0	0	0	0	0	0	0	0	0	0	1	2	0	0	0	0	0	0	0	0	0	0	0	1	1	0	0	1
70	2013	boys	10-12 y	overweight (including obesity)	1o. tercil	1	1	23.83	2	Schoolday	no	2	0	0	0	2	0	0	0	0	0	2	0	0	0	0	2	0	0	0	0	0	0	0	0	1	0	0	0	0	0	0	0
71	2013	boys	10-12 y	non overweight	1o. tercil	1	1	38.2	3	Schoolday	yes	1	0	0	0	1	0	0	0	0	0	0	0	0	0	0	0	0	0	0	0	0	0	0	0	2	0	0	0	0	0	0	0
74	2013	boys	7-9 y	non overweight	1o. tercil	1	1			Schoolday	yes	0	0	0	0	0	0	1	1	0	0	1	0	1	0	0	0	0	1	0	0	0	0	0	0	0	0	0	0	0	0	0	1
76	2013	girls	10-12 y	non overweight	1o. tercil	1	1	16.76	2	Schoolday	yes	1	0	0	0	0	0	0	0	1	0	1	0	0	0	1	3	0	2	0	0	0	0	0	2	0	1	0	1	0	0	0	0
79	2013	girls	7-9 y	non overweight	1o. tercil	1	1	33.37	3	Schoolday	yes	1	1	0	1	2	2	0	1	0	1	3	1	0	0	0	0	1	0	0	0	0	1	1	0	0	0	2	0	0	1	0	0
80	2013	girls	10-12 y	non overweight	1o. tercil	0	1	44.84	3	Schoolday	yes	1	0	0	0	1	1	0	0	0	0	0	0	0	0	1	4	0	0	0	0	0	0	1	0	0	0	0	0	0	0	0	0
81	2013	girls	10-12 y	non overweight	1o. tercil	0	1	15.56	2	Schoolday	yes	0	0	0	0	0	0	1	1	1	0	1	0	0	0	0	1	0	0	0	0	0	0	0	0	0	0	0	1	1	1	0	0
84	2013	boys	7-9 y	overweight (including obesity)	1o. tercil	0	1			Schoolday	no	3	0	0	0	3	1	0	0	0	1	3	0	0	0	0	0	0	0	0	0	0	0	0	0	0	0	0	1	0	0	0	0
85	2013	girls	10-12 y	non overweight	1o. tercil	4	3	12.56	1	Schoolday	no	1	0	0	1	0	0	0	0	0	1	1	0	0	0	0	1	0	0	1	0	0	0	0	0	0	2	0	0	0	0	0	0
86	2013	girls	10-12 y	overweight (including obesity)	1o. tercil	2	2	13.86	1	Schoolday	no	0	0	0	0	0	0	0	1	0	0	0	0	0	0	2	2	0	1	0	0	0	0	0	0	0	5	0	3	0	0	0	0
87	2013	girls	7-9 y	non overweight	1o. tercil	2	2	24.3	2	Schoolday	no	1	0	0	0	1	0	0	1	0	0	1	0	0	0	0	1	0	1	0	0	0	0	1	2	2	1	0	0	0	0	0	1
88	2013	girls	10-12 y	overweight (including obesity)	1o. tercil	2	2	14.13	1	Schoolday	yes	0	0	0	1	1	0	0	0	0	0	0	0	0	1	0	2	0	0	0	0	0	0	0	0	0	1	0	0	0	0	0	0
90	2013	girls	10-12 y	non overweight	1o. tercil	2	2			Schoolday	no	1	0	0	0	1	0	0	0	0	0	0	0	0	0	1	1	0	0	0	0	0	0	0	0	0	0	0	0	0	0	0	1
91	2013	boys	10-12 y	non overweight	1o. tercil	1	1	15.57	2	Schoolday	no	1	0	0	0	1	1	1	1	0	2	1	0	0	0	0	0	0	1	1	0	0	0	0	1	2	0	1	0	1	0	0	2
92	2013	girls	7-9 y	non overweight	1o. tercil	0	1	22.33	2	Schoolday	no	0	0	0	0	0	0	0	1	1	0	0	0	0	0	1	2	0	0	0	0	0	0	0	0	0	0	0	0	0	0	0	0
93	2013	girls	10-12 y	non overweight	1o. tercil	6	3	34.78	3	Schoolday	no	2	1	0	0	2	0	0	0	0	0	1	1	0	0	1	2	0	1	0	0	0	0	1	0	2	0	1	0	0	0	0	0
94	2013	girls	10-12 y	non overweight	1o. tercil	3	2	7.31	1	Schoolday	yes	0	0	0	0	0	0	0	0	1	0	0	0	0	0	1	2	0	0	0	0	0	0	0	1	2	0	0	0	0	0	0	1
95	2013	boys	10-12 y	non overweight	1o. tercil	2	2	46.96	3	Schoolday	yes	1	1	0	0	1	0	0	0	0	0	0	0	0	0	3	2	0	2	0	0	0	0	0	0	0	1	0	0	0	0	1	0
96	2013	boys	10-12 y	overweight (including obesity)	1o. tercil	5	3	14.3	1	Schoolday	yes	2	1	1	0	2	0	0	1	0	0	2	0	0	0	2	3	0	0	0	0	0	3	0	0	0	0	0	0	0	0	0	0
98	2013	girls	10-12 y	non overweight	1o. tercil	0	1			Schoolday	no	1	0	0	1	1	0	1	0	0	0	1	0	0	0	0	1	0	0	1	0	0	1	0	0	0	1	0	0	0	0	0	0
99	2013	boys	10-12 y	non overweight	1o. tercil	0	1	13.18	1	Schoolday	no	1	0	0	0	1	1	0	1	0	0	0	0	0	0	0	2	0	0	0	0	0	1	0	0	1	0	0	0	0	0	0	1
101	2013	boys	7-9 y	overweight (including obesity)	1o. tercil	4	3	12.37	1	Schoolday	no	1	0	0	0	1	0	0	0	1	0	1	0	0	0	0	0	0	0	0	0	0	0	0	0	0	0	0	0	0	0	0	0
103	2013	boys	7-9 y	non overweight	1o. tercil	3	2	23.66	2	Schoolday	yes	1	0	0	1	1	0	0	0	0	1	0	0	0	0	2	1	0	1	0	0	0	2	1	1	0	0	2	1	0	1	0	0
106	2013	boys	10-12 y	non overweight	1o. tercil	1	1	24.92	2	Schoolday	yes	1	0	0	0	1	0	0	2	0	0	1	0	0	0	1	2	0	0	0	0	0	2	0	0	0	1	1	0	0	0	0	0
107	2013	boys	10-12 y	non overweight	1o. tercil	6	3	23.77	2	Schoolday	yes	0	0	0	0	0	0	0	0	0	0	0	0	2	0	0	3	0	0	0	0	2	1	1	1	0	0	1	1	0	2	0	0
108	2013	boys	7-9 y	overweight (including obesity)	1o. tercil	3	2	11.73	1	Schoolday	no	1	0	0	0	1	0	0	0	0	0	1	0	0	0	0	2	0	0	0	0	0	1	0	0	0	0	0	0	0	1	0	0
110	2013	boys	10-12 y	non overweight	1o. tercil	3	2	25.43	2	Schoolday	no	1	0	0	0	1	1	0	0	0	0	1	0	0	0	0	2	0	0	0	0	1	0	0	0	2	1	0	0	0	0	0	0
111	2013	girls	7-9 y	non overweight	1o. tercil	5	3	31.03	3	Schoolday	yes	2	1	2	0	2	0	0	0	0	1	1	1	0	0	2	2	1	0	0	0	0	1	0	0	0	2	1	0	0	0	0	0
112	2013	boys	7-9 y	non overweight	1o. tercil	0	1	18.3	2	Schoolday	no	1	0	0	1	0	0	0	0	0	0	1	0	0	0	1	0	0	0	0	0	0	0	1	0	0	1	0	0	0	0	0	0
113	2013	boys	10-12 y	non overweight	1o. tercil	1	1	17.1	2	Schoolday	yes	1	0	0	0	1	0	0	0	0	0	0	0	0	0	0	2	0	1	0	0	0	0	0	1	0	1	0	0	0	0	0	0
114	2013	boys	10-12 y	non overweight	1o. tercil	4	3	21.28	2	Schoolday	yes	0	0	0	0	0	0	0	1	0	1	1	0	1	0	0	1	0	1	0	0	0	0	0	0	0	0	1	0	0	2	0	0
116	2013	boys	10-12 y	non overweight	1o. tercil	3	2	18.93	2	Schoolday	yes	2	0	0	0	2	0	0	0	0	0	2	0	0	0	0	2	0	0	0	0	0	0	0	0	0	0	0	0	0	0	0	0
118	2013	boys	10-12 y	non overweight	1o. tercil	1	1			Schoolday	yes	2	0	0	0	2	0	0	0	0	0	0	0	0	0	1	2	0	1	0	0	0	1	0	0	2	2	0	0	0	0	0	0
119	2013	girls	7-9 y	overweight (including obesity)	1o. tercil	0	1	32.5	3	Schoolday	no	2	0	0	0	2	0	0	1	0	0	0	0	1	0	1	0	1	0	0	0	0	1	0	0	0	0	0	0	0	0	0	0
121	2013	girls	7-9 y	non overweight	1o. tercil	0	1	69.66	3	Schoolday	yes	2	2	3	1	1	1	1	2	0	1	1	0	0	0	1	0	0	1	1	0	0	0	1	1	0	0	0	0	0	0	1	1
122	2013	boys	10-12 y	non overweight	1o. tercil	0	1	21.6	2	Schoolday	no	3	0	0	0	3	1	0	0	0	0	0	1	1	1	0	0	0	2	0	0	0	1	0	0	1	1	0	0	1	0	0	0
126	2013	boys	7-9 y	non overweight	1o. tercil	0	1	19.03	2	Schoolday	no	3	0	1	0	1	1	0	1	0	0	0	1	0	0	0	0	0	1	0	0	0	0	0	1	0	0	0	0	0	0	0	0
127	2013	boys	10-12 y	non overweight	1o. tercil	0	1	12.13	1	Schoolday	no	0	0	0	0	1	0	0	0	1	0	0	0	0	0	1	1	0	0	1	0	0	1	0	0	0	0	0	0	0	0	0	0
128	2013	girls	7-9 y	non overweight	1o. tercil	1	1	46.74	3	Schoolday	yes	2	1	1	0	2	0	1	0	0	0	0	0	0	0	1	1	0	0	0	0	1	0	1	2	1	2	0	0	0	0	0	2
130	2013	girls	10-12 y	non overweight	1o. tercil	0	1			Schoolday	no	1	0	0	0	1	0	0	1	0	0	1	0	0	0	0	0	0	0	0	0	0	0	0	0	1	1	0	0	0	0	0	1
133	2013	boys	10-12 y	overweight (including obesity)	2o. tercil	5	3	43.84	3	Schoolday	no	1	1	0	0	1	1	0	2	1	2	2	2	0	0	0	1	1	2	1	0	0	2	0	0	1	0	1	0	0	0	0	0
134	2013	girls	10-12 y	non overweight	2o. tercil	0	1	22.62	2	Schoolday	no	1	0	0	0	1	0	0	1	0	0	1	0	0	0	2	1	0	1	0	0	0	0	0	1	0	0	0	0	0	0	0	0
135	2013	girls	10-12 y	non overweight	2o. tercil	3	2	6.21	1	Schoolday	yes	0	0	0	0	0	0	0	0	0	1	1	0	0	0	0	1	0	0	0	0	0	0	0	0	0	0	3	0	0	1	0	0
137	2013	girls	10-12 y	non overweight	2o. tercil	1	1	15.63	2	Schoolday	no	2	0	0	0	2	0	0	0	0	2	0	2	1	0	0	1	2	2	0	0	0	1	1	1	0	0	1	1	0	0	0	1
138	2013	boys	10-12 y	non overweight	2o. tercil	5	3	13.06	1	Schoolday	no	2	0	2	0	1	1	1	0	0	0	1	1	0	0	0	0	0	0	0	0	0	0	0	0	1	0	1	1	0	1	0	0
140	2013	girls	10-12 y	non overweight	2o. tercil	1	1			Schoolday	no	2	0	0	0	0	0	0	0	0	0	2	0	0	0	0	0	0	2	0	0	0	0	1	0	0	0	0	0	0	0	0	1
141	2013	girls	10-12 y	overweight (including obesity)	2o. tercil	4	3	16.81	2	Schoolday	yes	2	0	0	0	2	0	0	0	0	0	1	0	1	0	2	1	0	1	0	0	0	0	0	1	1	2	0	0	0	0	0	0
144	2013	girls	7-9 y	non overweight	2o. tercil	1	1	13.47	1	Schoolday	no	1	0	0	0	1	1	0	0	0	0	0	0	0	0	0	1	0	0	0	0	0	0	0	0	0	2	1	0	0	1	0	0
145	2013	boys	10-12 y	non overweight	2o. tercil	1	1	25.43	2	Schoolday	no	0	0	0	0	0	0	0	1	0	0	1	0	0	0	0	2	1	1	0	0	1	0	2	0	0	1	1	0	0	0	0	0
147	2013	girls	10-12 y	overweight (including obesity)	2o. tercil	3	2	36.33	3	Schoolday	yes	1	1	0	0	1	0	0	1	1	0	1	0	0	0	0	2	0	0	0	0	0	0	0	1	1	3	0	0	0	0	0	0
148	2013	boys	10-12 y	non overweight	2o. tercil	0	1	13.76	1	Schoolday	no	1	0	0	0	0	0	0	0	0	0	1	0	0	0	0	2	0	0	0	0	0	1	0	0	0	1	0	0	0	0	0	0
150	2013	girls	10-12 y	non overweight	2o. tercil	4	3	10.45	1	Schoolday	yes	0	0	0	0	0	0	0	0	0	0	0	0	0	0	1	3	0	0	1	0	0	2	0	0	2	0	1	0	0	1	0	0
152	2013	girls	10-12 y	non overweight	2o. tercil	2	2	16.65	2	Schoolday	no	2	1	2	0	2	0	0	0	0	0	2	0	0	0	0	1	0	2	0	0	0	0	0	0	2	0	2	0	0	0	0	0
154	2013	boys	7-9 y	non overweight	2o. tercil	3	2	20.53	2	Schoolday	yes	2	0	0	0	2	0	0	0	0	0	2	0	0	0	0	3	0	0	0	0	0	0	0	1	1	1	0	0	0	0	0	0
155	2013	boys	10-12 y	non overweight	2o. tercil	3	2	29.65	3	Schoolday	yes	1	0	0	0	1	0	0	1	0	0	2	0	0	0	1	2	0	1	0	1	0	0	0	1	0	2	1	1	0	0	0	0
157	2013	boys	10-12 y	non overweight	2o. tercil	2	2	10.1	1	Schoolday	yes	1	0	0	0	0	0	1	2	0	0	1	0	0	0	0	1	0	0	0	0	0	0	0	1	2	0	1	1	0	0	0	0
158	2013	girls	10-12 y	non overweight	2o. tercil	1	1	25.54	2	Schoolday	no	2	0	0	0	2	0	0	0	0	0	2	0	0	0	0	2	0	0	0	0	0	3	0	0	0	0	0	0	0	0	0	0
161	2013	boys	10-12 y	non overweight	2o. tercil	2	2	15.5	2	Schoolday	yes	0	0	0	0	0	0	0	1	0	0	0	2	0	0	1	4	0	0	0	0	0	0	2	0	1	1	1	0	0	0	0	1
163	2013	girls	7-9 y	overweight (including obesity)	2o. tercil	6	3	20.86	2	Schoolday	yes	2	0	0	0	0	0	1	1	1	0	1	0	0	0	0	1	1	1	0	0	0	0	0	0	0	0	1	0	0	0	0	0
164	2013	girls	10-12 y	non overweight	2o. tercil	1	1	36.77	3	Schoolday	yes	1	0	1	1	1	0	0	1	0	0	0	1	0	0	1	1	0	2	0	0	0	0	0	1	2	3	1	0	0	1	0	0
165	2013	girls	7-9 y	overweight (including obesity)	2o. tercil	0	1	24.38	2	Schoolday	yes	1	0	0	0	1	0	0	1	0	0	1	0	0	0	0	2	0	0	0	0	0	1	0	1	0	2	0	0	0	0	0	0
166	2013	girls	10-12 y	non overweight	2o. tercil	0	1	10.33	1	Schoolday	yes	2	0	0	0	2	0	0	0	0	0	2	2	0	0	0	2	0	2	1	1	0	1	0	0	0	0	2	0	0	0	0	0
167	2013	boys	7-9 y	non overweight	2o. tercil	0	1	23.53	2	Schoolday	yes	1	0	0	0	1	0	0	0	0	1	0	0	0	0	0	0	0	0	0	0	0	2	0	0	0	0	1	0	0	2	1	0
170	2013	boys	10-12 y	non overweight	2o. tercil	2	2	12.1	1	Schoolday	no	1	0	0	0	1	0	0	0	0	1	0	0	0	1	0	1	0	3	2	0	0	1	0	0	2	1	2	0	0	1	0	1
171	2013	girls	7-9 y	non overweight	2o. tercil	2	2	51.1	3	Schoolday	no	0	1	0	0	0	0	1	0	0	0	1	0	0	0	3	1	0	1	0	0	0	1	1	2	2	1	1	0	0	1	0	0
172	2013	boys	7-9 y	non overweight	2o. tercil	3	2	10.28	1	Schoolday	yes	1	0	0	1	1	0	0	0	0	0	0	0	0	1	0	3	0	0	0	0	0	1	0	0	0	2	0	0	0	0	0	0
173	2013	boys	10-12 y	non overweight	2o. tercil	2	2	12.75	1	Schoolday	no	3	0	0	0	3	0	0	0	0	0	2	0	0	0	0	0	0	0	0	0	0	0	0	1	1	0	0	1	0	0	0	0
174	2013	boys	10-12 y	non overweight	2o. tercil	4	3	40.28	3	Schoolday	no	2	0	0	0	2	0	0	0	0	1	2	0	0	0	0	1	0	0	0	0	0	2	0	0	0	1	2	1	0	1	0	1
175	2013	girls	10-12 y	non overweight	2o. tercil	3	2	10.13	1	Schoolday	yes	1	0	0	0	0	0	0	0	1	0	1	0	0	0	0	1	0	0	0	0	0	0	0	0	1	1	0	0	0	0	0	0
176	2013	boys	7-9 y	overweight (including obesity)	2o. tercil	4	3	32.06	3	Schoolday	no	0	0	0	0	1	0	0	0	0	0	1	0	0	0	0	2	0	1	0	0	0	2	0	0	0	1	1	0	0	1	0	0
177	2013	boys	10-12 y	non overweight	2o. tercil	2	2	11.8	1	Schoolday	no	1	0	0	0	0	0	0	0	0	0	1	2	0	0	0	4	0	0	0	0	2	0	0	0	1	1	1	0	0	0	0	0
180	2013	girls	7-9 y	non overweight	2o. tercil	2	2	20.15	2	Schoolday	yes	2	0	0	0	2	0	0	0	0	0	2	1	0	0	1	3	0	0	0	0	0	1	0	0	0	0	0	0	0	0	0	0
181	2013	girls	10-12 y	overweight (including obesity)	2o. tercil	3	2	14.33	1	Schoolday	no	1	1	1	0	2	0	0	0	0	0	1	0	1	0	0	2	0	1	0	0	0	0	0	0	1	2	2	0	0	0	0	0
183	2013	girls	7-9 y	non overweight	2o. tercil	1	1	11.37	1	Schoolday	yes	2	0	0	0	2	0	0	1	0	0	2	0	0	0	0	2	1	1	0	1	1	0	1	2	1	0	0	1	0	0	0	0
184	2013	boys	7-9 y	non overweight	2o. tercil	1	1	15.03	1	Schoolday	no	0	0	0	0	0	0	0	0	0	0	1	0	0	0	0	2	0	0	0	0	0	1	0	0	1	1	1	0	0	1	0	0
186	2013	boys	10-12 y	overweight (including obesity)	2o. tercil	12	3			Not schoolday	no	1	0	0	0	1	1	0	0	0	0	1	0	0	0	1	1	0	0	1	0	0	0	1	1	1	2	1	0	1	0	2	0
188	2013	girls	10-12 y	non overweight	2o. tercil	5	3	44.56	3	Not schoolday	no	2	0	0	0	1	1	0	0	0	0	2	0	0	0	0	1	0	0	0	0	0	1	0	2	1	1	0	0	0	0	0	0
191	2013	girls	10-12 y	overweight (including obesity)	2o. tercil	9	3	50.49	3	Not schoolday	no	1	0	0	0	0	1	0	0	0	0	1	0	0	0	0	1	0	0	0	0	0	0	1	0	1	0	3	2	0	0	0	2
193	2013	girls	7-9 y	non overweight	3o. tercil	3	2	17.91	2	Not schoolday	no	0	0	0	0	0	0	0	0	0	0	1	0	0	0	0	2	0	0	0	0	0	0	0	0	1	0	0	0	1	0	0	1
194	2013	boys	10-12 y	overweight (including obesity)	3o. tercil	2	2	4.9	1	Not schoolday	no	1	0	0	0	1	1	0	2	0	0	1	1	0	0	0	1	0	0	0	0	0	0	0	0	0	0	1	1	1	1	0	0
195	2013	boys	10-12 y	non overweight	2o. tercil	2	2	34.03	3	Not schoolday	no	1	1	0	0	1	1	0	0	0	0	1	0	0	0	0	1	2	0	0	0	0	0	1	0	3	0	1	0	1	1	0	1
196	2013	girls	10-12 y	non overweight	3o. tercil	3	2	15.53	2	Not schoolday	no	0	0	0	1	0	0	0	0	0	0	0	0	0	0	0	0	0	0	0	0	0	0	1	0	1	0	1	0	0	1	0	0
198	2013	girls	10-12 y	non overweight	3o. tercil	5	3	21.64	2	Not schoolday	no	2	0	0	0	1	2	0	0	1	0	2	1	0	0	0	1	0	0	0	0	1	0	0	0	0	0	5	2	2	0	0	2
199	2013	boys	10-12 y	non overweight	3o. tercil	7	3	22.96	2	Not schoolday	no	2	1	1	0	1	0	1	0	0	0	1	0	0	1	1	3	0	1	0	0	0	2	1	0	1	1	0	1	0	0	0	0
202	2013	boys	7-9 y	non overweight	2o. tercil	0	1			Not schoolday	no	0	0	0	0	0	0	0	1	1	0	1	0	0	0	0	2	0	1	0	0	0	0	0	0	0	0	0	0	0	0	0	0
203	2013	boys	10-12 y	overweight (including obesity)	3o. tercil	3	2	8.38	1	Not schoolday	no	1	0	0	1	1	1	1	0	0	0	1	0	0	0	0	1	0	1	0	1	0	0	0	0	0	0	0	0	0	0	0	0
204	2013	boys	7-9 y	non overweight	3o. tercil	0	1	27.17	3	Not schoolday	no	1	0	0	0	0	0	0	1	0	0	0	0	0	0	1	1	0	0	0	0	0	1	1	0	0	0	0	0	0	0	0	1
208	2013	girls	10-12 y	non overweight	2o. tercil	3	2	12.02	1	Not schoolday	no	0	0	0	0	1	0	0	1	0	0	1	1	0	0	1	1	0	0	0	0	0	0	1	0	0	2	1	1	0	0	0	2
209	2013	girls	10-12 y	non overweight	3o. tercil	4	3	27.45	3	Not schoolday	no	2	1	0	1	2	0	0	0	0	0	2	1	0	0	0	1	0	0	0	0	0	0	0	1	0	0	1	0	0	0	0	1
211	2013	boys	10-12 y	overweight (including obesity)	3o. tercil	4	3	29.02	3	Not schoolday	no	0	0	0	0	0	0	1	1	0	0	0	1	0	0	0	2	0	0	0	0	0	3	0	0	0	0	0	0	0	0	0	0
212	2013	girls	10-12 y	overweight (including obesity)	3o. tercil	3	2	28.7	3	Not schoolday	no	1	1	0	0	1	1	1	0	0	0	0	0	1	1	2	1	0	1	0	0	0	0	0	1	0	1	2	0	0	1	0	0
213	2013	girls	7-9 y	overweight (including obesity)	3o. tercil	2	2	4.6	1	Not schoolday	no	1	0	0	0	0	1	0	0	1	0	0	1	0	0	0	2	0	0	0	0	0	0	0	0	1	2	1	1	0	1	0	0
214	2013	boys	10-12 y	non overweight	2o. tercil	5	3	13.12	1	Not schoolday	no	2	0	0	0	0	0	0	2	0	0	0	0	0	0	0	1	0	0	0	0	0	0	2	0	0	0	2	0	0	0	0	0
215	2013	girls	7-9 y	overweight (including obesity)	3o. tercil	4	3	12.13	1	Not schoolday	no	2	0	0	0	2	0	2	0	0	0	2	0	0	0	0	1	0	0	0	0	1	0	2	2	2	2	1	1	0	0	0	0
216	2013	girls	7-9 y	non overweight	3o. tercil	6	3	9.45	1	Not schoolday	no	2	0	0	0	1	1	0	1	0	0	1	0	0	0	0	0	2	0	0	0	1	0	0	1	0	0	2	0	0	0	1	1
218	2013	boys	7-9 y	non overweight	3o. tercil	1	1	18.07	2	Not schoolday	no	1	0	0	0	1	0	0	0	0	0	1	1	0	0	0	1	0	1	0	0	0	1	1	0	0	0	1	0	0	0	0	2
219	2013	girls	10-12 y	non overweight	3o. tercil	1	1	19.51	2	Not schoolday	no	2	2	1	0	0	0	0	0	0	1	2	0	0	0	2	1	1	0	2	0	0	1	2	1	1	1	1	0	0	0	0	2
220	2013	boys	10-12 y	overweight (including obesity)	3o. tercil	4	3	30.68	3	Not schoolday	no	1	0	0	0	1	0	0	1	0	0	0	0	0	1	1	0	1	0	0	0	0	0	0	1	0	1	1	0	0	0	0	0
224	2013	boys	10-12 y	non overweight	3o. tercil	6	3	12.76	1	Not schoolday	no	2	1	1	0	2	0	0	0	0	0	0	2	0	0	0	1	0	0	0	0	0	0	1	2	1	0	0	1	1	0	0	2
225	2013	girls	10-12 y	overweight (including obesity)	2o. tercil	5	3	10	1	Not schoolday	no	1	0	0	1	0	0	0	0	0	0	1	0	0	0	0	1	0	0	0	0	0	1	0	0	0	1	0	0	0	0	0	0
226	2013	girls	7-9 y	non overweight	3o. tercil	8	3	15.25	2	Not schoolday	no	2	0	0	0	2	1	0	0	0	0	0	1	0	0	0	1	0	0	0	0	0	1	0	0	0	0	0	0	0	0	2	2
228	2013	girls	7-9 y	non overweight	3o. tercil	5	3	14.45	1	Not schoolday	no	0	0	0	0	0	0	0	0	0	0	1	1	0	0	0	0	0	1	0	0	0	0	0	0	0	1	1	0	0	0	0	1
232	2013	girls	10-12 y	non overweight	2o. tercil	0	1	23.23	2	Not schoolday	no	1	1	1	0	0	0	0	1	0	1	0	0	0	1	0	2	0	0	2	0	2	1	0	0	0	2	1	0	0	0	0	1
233	2013	boys	10-12 y	non overweight	2o. tercil	5	3	38.82	3	Not schoolday	no	2	0	0	0	0	2	0	0	0	0	2	0	0	0	0	1	0	2	0	0	0	0	0	1	1	2	3	0	0	0	0	0
235	2013	girls	10-12 y	non overweight	3o. tercil	2	2	4.56	1	Not schoolday	no	1	0	0	0	0	1	0	0	0	0	1	0	0	0	0	2	0	1	0	0	0	0	0	0	0	2	0	0	0	0	0	0
236	2013	girls	10-12 y	non overweight	2o. tercil	2	2	13.2	1	Not schoolday	no	1	0	0	0	0	1	0	0	0	0	1	1	0	1	0	1	0	0	0	0	0	1	0	0	0	0	1	0	0	0	0	2
237	2013	girls	10-12 y	non overweight	3o. tercil	5	3	27.25	3	Not schoolday	no	1	0	0	1	1	0	0	0	0	0	0	1	0	0	1	2	1	0	0	0	0	0	1	1	1	2	1	0	0	0	0	1
239	2013	girls	7-9 y	non overweight	3o. tercil	2	2	9.5	1	Not schoolday	no	2	0	0	0	0	0	3	0	0	0	2	0	0	0	0	1	0	0	0	0	0	2	0	0	1	0	0	0	0	0	0	0
242	2013	boys	10-12 y	overweight (including obesity)	3o. tercil	2	2	16.06	2	Not schoolday	no	1	0	0	0	0	0	0	0	0	0	1	0	0	0	0	1	0	0	0	0	0	1	1	0	0	0	1	0	0	0	0	0
243	2013	boys	7-9 y	non overweight	3o. tercil	5	3	43.18	3	Not schoolday	no	1	0	1	1	0	0	0	0	0	0	1	0	0	0	0	1	1	0	0	0	0	0	2	0	0	0	1	0	1	1	0	0
248	2013	boys	10-12 y	non overweight	3o. tercil	5	3	33.82	3	Not schoolday	no	0	0	0	0	0	0	0	1	1	0	1	0	0	0	0	2	0	0	0	0	0	0	0	0	2	0	0	0	0	0	0	0
249	2013	girls	10-12 y	non overweight	3o. tercil	0	1	36.6	3	Not schoolday	no	2	0	1	0	0	0	0	0	0	0	2	0	0	0	0	1	0	0	0	0	0	1	0	2	1	0	0	0	0	0	0	0
250	2013	girls	10-12 y	non overweight	3o. tercil	2	2	13.33	1	Not schoolday	no	1	0	0	1	0	1	1	0	0	0	0	0	0	1	0	3	0	0	0	0	0	3	0	0	0	2	0	0	0	0	0	2
251	2013	girls	10-12 y	overweight (including obesity)	3o. tercil	2	2	13.33	1	Not schoolday	no	1	0	0	1	1	0	0	0	0	0	0	0	0	0	1	1	0	0	0	0	0	0	0	0	1	0	0	0	0	0	0	0
252	2013	girls	10-12 y	non overweight	3o. tercil	1	1	12.13	1	Not schoolday	no	2	0	0	0	1	0	0	1	0	0	0	1	1	1	0	1	1	1	1	0	0	1	0	1	1	0	2	0	0	1	1	0
253	2013	boys	10-12 y	overweight (including obesity)	2o. tercil	1	1	12.35	1	Not schoolday	no	1	0	0	0	1	0	0	1	0	0	1	0	0	0	1	1	1	1	2	0	0	0	1	1	1	1	0	0	0	0	0	0
254	2013	girls	10-12 y	non overweight	3o. tercil	2	2	11.16	1	Not schoolday	no	1	1	0	0	0	0	0	1	0	0	2	0	1	0	0	1	0	0	0	0	0	0	0	1	0	1	0	0	0	0	0	0
257	2013	boys	10-12 y	overweight (including obesity)	2o. tercil	2	2	53	3	Not schoolday	no	1	1	1	1	1	0	0	0	0	0	1	0	1	0	0	2	0	2	0	0	0	0	0	0	0	0	5	0	0	0	0	0
258	2013	boys	10-12 y	overweight (including obesity)	3o. tercil	5	3	19.66	2	Not schoolday	no	1	0	1	0	0	0	0	1	0	1	1	1	0	0	0	2	0	0	0	0	0	2	0	0	0	0	1	0	0	0	0	0
263	2013	boys	7-9 y	non overweight	3o. tercil	3	2	45.25	3	Schoolday	no	0	1	1	0	2	2	2	1	0	0	1	1	0	1	1	1	0	1	1	0	0	1	0	1	1	1	1	0	0	0	0	1
266	2013	boys	10-12 y	overweight (including obesity)	1o. tercil	3	2	72.77	3	Schoolday	no	0	1	1	0	1	1	1	2	2	1	0	0	0	0	0	0	0	1	0	0	0	0	0	0	1	0	0	0	0	0	0	0
267	2013	boys	10-12 y	non overweight	1o. tercil	11	3			Schoolday	no	0	0	1	1	0	0	1	1	0	1	0	1	0	0	2	0	0	0	0	0	0	0	0	1	2	1	1	2	0	1	0	0
269	2013	girls	7-9 y	non overweight	3o. tercil	3	2	71.16	3	Schoolday	no	1	0	0	2	1	1	0	1	0	1	1	0	0	1	0	2	0	0	0	0	0	0	0	1	1	3	0	1	0	1	0	0
270	2013	girls	10-12 y	non overweight	1o. tercil	0	1	13.27	1	Schoolday	no	0	0	0	1	0	0	1	0	0	0	0	0	0	1	0	0	0	0	0	1	0	0	1	1	0	0	0	0	0	0	0	0
272	2013	boys	10-12 y	non overweight	1o. tercil	3	2	36.91	3	Schoolday	no	1	0	0	0	1	0	1	0	1	0	0	0	1	0	0	3	0	3	2	0	0	2	1	2	0	0	0	0	0	0	0	2
274	2013	girls	7-9 y	non overweight	1o. tercil	5	3	18.43	2	Schoolday	no	2	0	1	0	2	0	1	0	0	0	1	0	0	0	0	2	0	0	1	0	0	0	0	1	1	2	1	1	0	1	1	0
275	2013	girls	10-12 y	non overweight	1o. tercil	0	1			Schoolday	no	1	0	0	0	1	0	0	1	0	0	1	0	0	0	0	1	0	0	0	0	0	0	0	0	1	0	0	0	0	0	0	0
276	2013	girls	10-12 y	non overweight	1o. tercil	2	2			Schoolday	no	0	0	0	0	0	0	0	0	1	0	1	0	0	0	0	1	0	1	0	0	0	0	0	0	1	0	0	0	1	0	0	0
277	2013	girls	7-9 y	non overweight	1o. tercil	1	1	10.73	1	Schoolday	no	0	0	0	1	0	0	0	0	0	0	1	1	0	0	0	1	0	0	0	0	0	0	0	0	0	0	0	1	0	1	0	0
278	2013	girls	10-12 y	overweight (including obesity)	1o. tercil	6	3	22.13	2	Schoolday	yes	1	0	0	0	2	0	0	0	0	0	0	1	2	0	0	1	0	1	0	0	0	0	0	0	2	0	2	0	0	0	0	0
280	2013	boys	7-9 y	non overweight	1o. tercil	1	1	54.83	3	Schoolday	no	0	0	0	1	0	0	0	2	0	1	0	0	0	0	0	0	0	0	0	0	0	0	1	1	0	0	1	1	0	0	1	1
281	2013	girls	10-12 y	non overweight	1o. tercil	4	3	16.08	2	Schoolday	no	2	0	0	0	1	0	0	0	0	0	1	0	0	0	1	1	0	1	1	0	0	1	0	0	0	2	0	0	0	0	0	1
282	2013	boys	10-12 y	non overweight	1o. tercil	5	3	30.36	3	Schoolday	yes	1	1	0	0	1	0	0	0	1	0	1	0	1	0	0	0	0	0	0	0	0	0	0	0	0	0	0	0	0	0	0	1
283	2013	girls	7-9 y	non overweight	1o. tercil	0	1	34	3	Schoolday	no	2	0	0	0	2	0	0	0	0	1	0	0	0	0	0	0	0	0	0	0	0	0	0	0	0	0	0	0	0	0	0	0
284	2013	girls	10-12 y	non overweight	1o. tercil	3	2	6.4	1	Schoolday	no	1	0	0	0	0	0	0	0	0	0	1	0	0	0	1	0	0	0	0	0	0	0	0	0	0	0	0	2	0	0	0	0
285	2013	girls	7-9 y	non overweight	3o. tercil	5	3			Schoolday	yes	0	0	0	1	0	0	0	0	1	0	0	1	0	0	0	1	0	1	0	0	0	0	0	2	0	1	1	1	0	0	0	0
288	2013	boys	10-12 y	overweight (including obesity)	1o. tercil	3	2	12.4	1	Schoolday	yes	0	0	0	0	0	0	0	1	0	0	0	0	1	0	0	2	0	1	0	0	0	0	0	0	0	0	0	0	0	0	0	1
289	2013	girls	7-9 y	non overweight	1o. tercil	5	3	10.92	1	Schoolday	yes	4	0	0	0	3	0	0	0	0	0	0	1	0	0	0	1	0	0	0	0	0	2	1	0	0	0	0	0	0	0	0	0
290	2013	boys	10-12 y	non overweight	1o. tercil	2	2	21.48	2	Schoolday	yes	1	0	0	0	1	0	0	1	0	0	2	0	0	0	1	2	0	0	0	1	0	0	1	1	0	1	0	0	0	0	0	0
292	2013	girls	10-12 y	non overweight	1o. tercil	6	3			Schoolday	no	1	1	0	1	1	0	1	2	0	0	1	0	0	0	0	1	1	3	0	0	0	0	0	1	2	1	1	1	0	0	0	1
293	2013	boys	10-12 y	overweight (including obesity)	1o. tercil	2	2	23.38	2	Schoolday	no	0	0	0	0	0	0	0	1	0	0	1	1	0	0	0	2	0	2	0	0	0	0	2	1	1	0	0	1	0	0	0	1
294	2013	boys	7-9 y	overweight (including obesity)	1o. tercil	9	3	15.05	1	Schoolday	no	0	0	0	0	0	0	0	0	2	0	0	0	1	0	1	1	1	0	0	0	0	2	0	0	0	0	0	0	0	0	0	0
298	2013	boys	10-12 y	non overweight	1o. tercil	4	3	11.63	1	Schoolday	no	0	0	0	2	0	0	0	0	0	0	0	0	0	0	0	0	0	1	0	0	0	0	1	0	0	0	0	0	0	0	0	0
299	2013	boys	7-9 y	overweight (including obesity)	1o. tercil	0	1			Schoolday	no	0	0	0	0	0	0	0	0	0	2	2	1	1	3	0	0	0	1	0	0	0	0	0	0	0	3	0	0	0	0	0	0
300	2013	girls	10-12 y	non overweight	1o. tercil	2	2	29.44	3	Schoolday	no	2	1	0	0	2	0	0	1	0	1	1	0	0	0	3	2	0	0	0	0	0	0	0	2	1	2	1	1	1	0	0	1
301	2013	boys	7-9 y	overweight (including obesity)	1o. tercil	4	3	26.23	3	Schoolday	no	0	0	0	0	0	0	0	1	0	1	1	0	0	1	1	0	0	0	0	0	0	0	0	2	1	1	2	0	0	1	0	2
304	2013	girls	7-9 y	overweight (including obesity)	1o. tercil	0	1	26.28	3	Schoolday	no	1	0	0	0	1	0	0	0	0	0	1	0	1	0	0	1	0	1	0	0	0	0	0	1	0	1	0	0	0	0	0	1
305	2013	girls	7-9 y	non overweight	1o. tercil	1	1	8.22	1	Schoolday	no	0	0	0	1	0	0	0	0	0	0	1	0	0	0	1	0	1	1	0	0	0	0	0	0	0	0	0	0	0	0	0	0
307	2013	girls	10-12 y	non overweight	1o. tercil	3	2	9.46	1	Schoolday	yes	0	0	0	1	0	0	0	0	0	0	0	0	0	0	0	2	0	1	0	0	0	3	1	0	0	0	1	1	0	1	0	0
309	2013	girls	7-9 y	non overweight	3o. tercil	7	3	26.23	3	Schoolday	no	0	0	0	0	0	0	0	1	0	0	0	0	0	0	0	1	0	1	0	0	0	0	0	0	1	0	1	0	0	1	0	0
310	2013	boys	10-12 y	non overweight	1o. tercil	0	1	16.93	2	Schoolday	no	0	0	0	0	0	0	0	0	0	0	0	0	0	0	0	2	0	0	0	0	0	2	0	0	0	0	0	0	0	0	0	0
311	2013	girls	7-9 y	non overweight	1o. tercil	6	3	45.1	3	Schoolday	no	1	0	0	0	1	0	0	0	0	1	0	0	1	1	0	1	0	1	0	1	0	0	0	0	1	0	2	0	1	3	0	0
314	2013	boys	7-9 y	non overweight	1o. tercil	2	2	19.19	2	Schoolday	no	2	0	2	0	2	1	0	0	1	0	1	0	0	0	0	1	0	2	0	0	0	0	0	0	0	0	0	0	0	0	0	0
317	2013	boys	10-12 y	overweight (including obesity)	1o. tercil	4	3	18.23	2	Schoolday	no	1	0	0	0	1	0	0	0	0	0	0	1	0	0	0	3	0	1	0	0	0	1	2	0	1	0	0	0	0	0	0	0
319	2013	boys	7-9 y	non overweight	1o. tercil	2	2	24.4	2	Schoolday	no	1	0	0	0	1	1	0	1	2	0	0	0	0	0	1	1	0	2	0	0	0	2	0	1	2	0	1	1	0	0	1	0
320	2013	girls	7-9 y	overweight (including obesity)	1o. tercil	0	1	37.07	3	Schoolday	no	1	1	1	1	1	1	1	1	1	0	0	0	0	0	1	0	1	0	0	0	0	0	0	0	0	0	0	0	0	0	0	0
321	2013	girls	10-12 y	non overweight	1o. tercil	6	3			Schoolday	no	1	0	0	1	1	1	0	1	0	0	0	0	1	0	1	1	0	1	0	0	0	0	0	3	0	3	3	2	1	0	0	2
324	2013	girls	7-9 y	non overweight	1o. tercil	7	3	41.79	3	Schoolday	no	2	0	1	0	1	0	0	1	0	1	3	0	0	0	2	0	0	0	0	0	0	0	0	1	0	0	1	1	0	0	0	1
326	2013	girls	10-12 y	non overweight	1o. tercil	1	1	10.2	1	Schoolday	no	0	0	0	0	0	0	0	2	0	0	0	0	0	0	1	0	0	0	0	0	0	0	0	0	0	0	0	0	0	1	0	0
327	2013	boys	10-12 y	non overweight	1o. tercil	2	2	24.02	2	Schoolday	yes	1	0	0	0	1	0	0	0	0	0	1	0	0	0	0	2	0	1	0	0	0	0	0	0	2	0	0	0	0	1	0	1
328	2013	girls	10-12 y	non overweight	1o. tercil	1	1	18.8	2	Schoolday	no	1	0	0	1	1	0	0	1	0	0	1	0	0	0	0	0	0	0	1	0	0	0	0	1	1	1	0	0	0	0	0	0
329	2013	girls	10-12 y	overweight (including obesity)	1o. tercil	3	2	6.7	1	Schoolday	no	2	0	1	0	2	0	0	0	0	0	2	0	0	0	1	2	0	0	0	0	0	2	0	0	0	0	1	0	0	0	0	0
330	2013	girls	7-9 y	non overweight	3o. tercil	3	2	3.6	1	Schoolday	no	1	0	0	0	1	0	0	0	0	0	1	0	0	0	0	1	0	0	0	0	0	1	0	0	0	0	0	0	0	0	0	0
331	2013	girls	10-12 y	non overweight	1o. tercil	6	3			Schoolday	yes	1	0	1	1	1	0	0	0	0	0	1	0	0	0	1	2	0	1	0	0	0	2	0	1	1	0	0	0	0	0	0	0
332	2013	girls	10-12 y	non overweight	1o. tercil	6	3	12	1	Schoolday	no	1	0	0	0	1	0	0	0	0	0	0	1	0	1	0	2	0	1	0	0	0	0	0	0	0	2	2	0	0	0	0	0
334	2013	girls	7-9 y	overweight (including obesity)	1o. tercil	2	2	33.64	3	Schoolday	no	0	1	0	0	1	2	0	2	0	4	3	3	1	0	0	0	0	0	0	0	0	0	0	1	1	0	0	0	1	0	0	1
337	2013	boys	10-12 y	non overweight	1o. tercil	2	2	8.63	1	Schoolday	yes	1	0	1	0	0	0	0	0	0	0	2	0	1	0	1	1	0	0	0	0	2	0	0	3	1	0	0	0	0	0	0	0
338	2013	girls	7-9 y	non overweight	3o. tercil	0	1	24.13	2	Schoolday	yes	0	0	0	0	0	0	0	3	0	3	1	0	0	0	2	1	0	1	2	0	0	0	0	0	0	0	1	3	0	2	0	0
340	2013	boys	10-12 y	non overweight	1o. tercil	3	2	4.5	1	Schoolday	no	1	0	0	0	0	0	0	1	0	0	1	0	0	0	0	0	0	0	0	0	0	0	0	0	1	1	1	0	0	0	0	0
341	2013	girls	10-12 y	non overweight	1o. tercil	2	2	15	1	Schoolday	no	2	0	0	1	2	0	0	0	0	0	2	0	0	0	0	2	0	0	0	0	0	1	0	1	0	0	1	0	0	0	0	0
342	2013	girls	7-9 y	overweight (including obesity)	1o. tercil	1	1	12.98	1	Schoolday	no	0	0	0	2	0	0	0	0	0	1	0	0	0	0	1	0	0	0	0	0	5	2	1	3	0	0	1	1	2	0	0	2
343	2013	boys	7-9 y	non overweight	1o. tercil	1	1	11.26	1	Schoolday	yes	0	0	0	0	2	2	0	0	0	0	2	0	0	0	0	0	0	0	0	0	0	0	0	0	1	0	0	0	0	0	0	0
345	2013	boys	7-9 y	non overweight	1o. tercil	8	3			Schoolday	yes	2	0	1	0	0	1	0	1	0	1	1	0	1	1	2	1	2	0	0	0	1	0	2	1	0	0	0	1	1	0	0	1
346	2013	boys	10-12 y	non overweight	1o. tercil	1	1	13.06	1	Schoolday	no	0	0	0	0	0	0	0	1	0	0	1	0	0	0	0	2	0	2	0	0	0	0	0	0	2	0	2	0	0	0	0	0
347	2013	boys	7-9 y	non overweight	1o. tercil	3	2	31.66	3	Schoolday	no	2	0	1	0	2	0	0	1	0	0	2	0	0	0	1	1	0	2	0	0	0	0	1	1	1	2	0	0	0	0	0	1
349	2013	boys	7-9 y	non overweight	1o. tercil	0	1	31.16	3	Schoolday	yes	1	0	0	0	1	0	0	1	0	1	1	0	0	0	0	1	0	0	0	0	0	1	0	0	0	1	1	0	0	0	0	1
350	2013	girls	10-12 y	non overweight	1o. tercil	2	2	19.84	2	Schoolday	yes	1	0	0	0	1	0	0	0	1	0	1	0	0	0	1	3	0	1	0	0	0	1	0	1	2	0	0	0	0	0	0	2
352	2013	boys	7-9 y	non overweight	1o. tercil	2	2	37.33	3	Schoolday	yes	0	0	0	1	0	0	0	0	0	0	0	0	0	0	0	0	0	3	1	0	0	0	1	3	1	0	0	0	0	0	0	0
356	2013	girls	7-9 y	overweight (including obesity)	1o. tercil	0	1	41.59	3	Schoolday	yes	2	0	0	0	2	0	0	1	0	1	0	1	0	0	0	2	1	2	3	1	0	0	0	1	0	0	0	0	0	0	0	1
357	2013	boys	10-12 y	non overweight	1o. tercil	2	2	7.73	1	Schoolday	yes	2	1	0	0	2	0	0	0	1	0	1	1	0	0	0	2	0	0	0	0	0	0	0	1	1	0	1	0	0	0	0	0
359	2013	boys	10-12 y	non overweight	1o. tercil	3	2	19.55	2	Schoolday	no	2	0	0	0	1	0	1	0	0	0	2	0	0	0	0	2	0	0	0	0	0	1	0	0	1	0	0	0	0	0	0	0
360	2013	boys	10-12 y	non overweight	1o. tercil	1	1			Schoolday	yes	1	0	0	0	1	0	0	0	0	0	1	0	0	0	0	1	0	0	0	0	0	0	0	1	0	0	0	0	0	0	0	0
361	2013	boys	10-12 y	overweight (including obesity)	1o. tercil	4	3	7.56	1	Schoolday	yes	3	0	3	0	0	0	0	0	0	0	3	0	0	0	0	1	0	0	1	0	0	1	0	1	0	3	0	0	0	0	0	1
362	2013	boys	7-9 y	non overweight	1o. tercil	2	2			Schoolday	yes	0	0	0	1	0	0	0	0	2	0	0	0	0	0	0	1	0	0	0	0	0	1	0	0	1	0	0	0	0	0	0	1
366	2013	girls	10-12 y	non overweight	1o. tercil	5	3			Schoolday	yes	2	0	0	0	2	0	0	0	0	1	2	0	1	0	0	2	1	2	1	0	0	0	0	1	2	1	1	0	0	0	0	1
367	2013	boys	10-12 y	non overweight	1o. tercil	0	1	15.39	2	Schoolday	yes	2	0	0	0	2	0	0	0	0	1	0	0	0	0	0	0	0	3	0	0	0	0	0	1	3	0	0	0	0	0	0	1
368	2013	girls	10-12 y	overweight (including obesity)	1o. tercil	4	3	21.02	2	Schoolday	yes	1	0	0	0	1	0	0	0	0	1	1	0	2	0	0	1	0	0	0	0	1	1	0	1	0	0	0	0	0	0	0	1
369	2013	boys	10-12 y	non overweight	1o. tercil	0	1			Schoolday	yes	1	0	0	0	0	0	0	1	0	1	2	0	0	0	0	0	0	0	0	0	0	0	0	0	2	0	0	0	0	0	0	0
370	2013	boys	10-12 y	non overweight	1o. tercil	0	1	23.75	2	Schoolday	yes	0	0	0	0	0	0	0	1	0	0	0	0	0	0	0	1	0	0	0	0	0	0	0	1	1	0	0	0	0	0	0	0
371	2013	boys	10-12 y	overweight (including obesity)	1o. tercil	0	1	35.55	3	Schoolday	yes	2	1	0	0	0	0	2	0	0	0	2	0	0	0	0	0	0	0	0	0	0	1	0	0	0	1	1	0	0	0	0	3
373	2013	boys	10-12 y	overweight (including obesity)	1o. tercil	2	2	30.66	3	Schoolday	yes	0	0	0	0	0	0	0	1	0	0	1	1	0	0	0	2	0	0	0	1	1	1	0	0	1	0	0	0	0	0	0	0
374	2013	girls	10-12 y	non overweight	1o. tercil	0	1			Schoolday	yes	1	1	1	0	1	0	0	1	0	2	2	1	0	0	0	2	0	0	0	0	0	0	0	1	0	1	2	0	0	0	0	1
378	2013	girls	7-9 y	non overweight	1o. tercil	0	1	27.47	3	Schoolday	yes	1	1	0	1	1	0	0	0	0	0	0	0	0	0	0	2	0	0	0	0	0	0	0	1	0	0	0	0	0	0	0	0
380	2013	boys	10-12 y	overweight (including obesity)	1o. tercil	1	1	17.57	2	Schoolday	yes	2	1	1	0	2	1	0	0	0	1	1	1	0	0	1	1	0	1	0	0	0	0	0	0	3	0	0	0	0	0	0	0
382	2013	boys	7-9 y	non overweight	1o. tercil	2	2	13.81	1	Schoolday	yes	1	1	0	0	1	1	0	0	0	1	0	1	0	1	0	0	1	1	0	0	0	0	0	1	1	0	1	0	1	1	0	1
385	2013	boys	10-12 y	non overweight	1o. tercil	5	3	46.05	3	Schoolday	no	1	0	0	0	0	0	0	0	0	1	1	1	0	0	1	3	0	2	0	0	1	0	0	1	2	2	1	0	0	1	0	0
388	2013	girls	7-9 y	non overweight	1o. tercil	2	2	7	1	Schoolday	yes	2	0	0	0	2	1	0	0	0	0	2	0	0	0	0	1	0	0	0	0	0	1	0	1	1	1	0	0	0	0	0	0
391	2013	boys	10-12 y	non overweight	1o. tercil	3	2	4.5	1	Schoolday	no	2	0	0	0	0	0	0	0	0	0	1	0	0	0	0	1	0	1	0	0	0	0	1	1	2	2	0	0	0	0	0	0
392	2013	boys	7-9 y	non overweight	1o. tercil	0	1			Schoolday	yes	0	1	0	1	2	0	0	0	1	1	1	0	1	1	0	1	0	1	0	0	0	0	0	0	0	0	0	0	0	0	0	1
393	2013	boys	7-9 y	non overweight	1o. tercil	0	1	49.13	3	Schoolday	yes	2	0	1	0	2	0	1	0	0	0	1	0	0	0	0	0	0	0	0	0	1	1	1	1	1	0	0	0	0	0	0	0
397	2013	girls	10-12 y	overweight (including obesity)	1o. tercil	4	3	30.2	3	Schoolday	yes	1	1	0	0	1	0	0	1	0	1	2	0	0	0	2	0	0	0	0	0	0	1	1	1	0	1	1	1	0	0	0	2
398	2013	boys	10-12 y	non overweight	1o. tercil	1	1	11.26	1	Schoolday	no	0	0	0	1	0	0	0	0	0	0	1	0	0	0	1	1	1	0	0	0	0	0	0	1	0	0	1	1	0	0	0	0
399	2013	girls	10-12 y	non overweight	3o. tercil	1	1	19.53	2	Schoolday	yes	0	0	0	1	0	0	0	0	0	0	0	0	0	0	0	3	0	1	1	0	0	0	2	2	1	0	0	0	0	0	0	0
400	2013	girls	10-12 y	non overweight	3o. tercil	3	2	29.9	3	Schoolday	no	2	0	0	0	2	0	0	2	0	0	0	0	0	0	1	3	0	0	0	0	0	1	0	1	0	0	0	0	0	0	0	0
401	2013	boys	10-12 y	non overweight	3o. tercil	2	2	18.82	2	Schoolday	yes	0	0	0	0	0	0	0	1	1	0	0	1	0	0	1	1	2	2	0	0	0	0	0	2	1	0	0	0	1	0	0	0
403	2013	boys	10-12 y	overweight (including obesity)	3o. tercil	4	3			Schoolday	yes	0	0	0	0	0	0	0	0	0	1	0	0	0	0	1	0	1	1	1	0	0	0	2	1	2	0	2	2	0	1	0	1
404	2013	boys	7-9 y	non overweight	3o. tercil	3	2			Schoolday	yes	2	1	0	0	1	0	0	1	0	0	0	1	0	0	0	1	0	0	0	0	0	1	0	1	0	0	0	0	0	0	0	0
405	2013	boys	10-12 y	non overweight	3o. tercil	3	2	48.63	3	Schoolday	no	1	0	1	0	0	1	0	0	0	0	0	0	1	0	0	2	0	2	1	0	2	0	2	0	2	0	1	0	0	0	0	1
406	2013	girls	10-12 y	non overweight	3o. tercil	2	2	17.86	2	Schoolday	no	1	0	0	1	0	0	1	0	0	0	1	0	0	0	0	1	1	2	0	0	0	0	0	0	3	2	0	0	0	0	0	0
407	2013	girls	10-12 y	non overweight	3o. tercil	1	1	37.59	3	Schoolday	yes	0	0	0	0	0	0	0	0	0	0	1	1	0	0	1	4	0	0	0	0	1	1	1	2	0	0	1	0	0	1	0	1
408	2013	boys	7-9 y	non overweight	3o. tercil	0	1	35.43	3	Schoolday	yes	1	0	0	0	1	0	0	0	0	0	0	1	0	0	0	0	0	0	0	0	0	0	0	1	2	0	0	0	0	0	0	1
409	2013	boys	7-9 y	non overweight	3o. tercil	1	1	15.86	2	Schoolday	yes	0	0	0	1	0	0	1	1	0	1	1	0	0	0	0	1	2	2	0	1	1	0	1	1	2	0	0	0	0	0	0	0
410	2013	girls	7-9 y	overweight (including obesity)	3o. tercil	0	1	26.48	3	Schoolday	yes	1	0	0	0	0	0	0	0	0	1	1	1	1	0	0	2	0	0	0	0	2	0	0	1	2	0	2	0	0	1	0	0
415	2013	girls	10-12 y	non overweight	3o. tercil	7	3	31.99	3	Schoolday	no	1	0	0	0	0	0	0	0	1	0	1	0	0	0	0	0	0	0	0	0	1	0	0	0	0	2	0	0	0	0	0	0
416	2013	boys	10-12 y	overweight (including obesity)	3o. tercil	4	3	48.08	3	Schoolday	yes	1	0	0	0	1	0	0	1	0	0	1	1	0	0	0	1	1	1	1	0	0	0	0	1	1	0	0	0	0	0	0	1
417	2013	girls	7-9 y	non overweight	3o. tercil	5	3	35.04	3	Schoolday	yes	0	0	0	2	0	0	0	0	0	0	1	0	0	0	1	2	0	0	1	0	0	0	0	0	0	1	0	0	0	0	0	0
420	2013	boys	10-12 y	non overweight	3o. tercil	8	3	44.67	3	Schoolday	yes	1	1	0	0	1	0	0	1	0	0	0	2	0	0	0	1	0	1	1	1	0	0	0	2	0	1	1	1	1	0	1	2
421	2013	boys	10-12 y	non overweight	3o. tercil	3	2	17.74	2	Schoolday	yes	1	0	0	1	1	0	0	0	0	0	1	0	0	0	2	2	0	2	0	0	0	0	0	1	2	0	1	0	0	1	0	1
423	2013	boys	7-9 y	overweight (including obesity)	3o. tercil	1	1	18.27	2	Schoolday	yes	1	0	1	0	1	0	0	0	0	0	0	0	0	0	0	1	0	0	0	0	0	0	0	1	0	1	0	0	0	0	0	0
424	2013	boys	7-9 y	overweight (including obesity)	3o. tercil	2	2	25.66	2	Schoolday	no	0	0	0	0	0	0	1	0	0	0	1	0	0	0	0	2	0	1	0	0	0	0	0	0	2	0	0	0	0	0	0	0
425	2013	boys	10-12 y	non overweight	3o. tercil	6	3			Schoolday	yes	1	0	0	0	0	0	1	0	0	0	1	0	0	0	3	2	0	0	0	0	0	2	1	1	0	0	0	2	1	1	0	0
426	2013	boys	7-9 y	overweight (including obesity)	3o. tercil	3	2			Schoolday	yes	4	0	1	0	3	0	0	0	0	0	1	0	0	2	0	1	0	0	0	0	0	2	0	0	0	1	0	0	0	0	0	0
429	2013	girls	10-12 y	non overweight	3o. tercil	3	2	37.39	3	Schoolday	no	1	3	1	1	1	0	0	0	0	0	1	1	0	0	1	3	0	2	0	0	0	2	0	1	1	0	0	1	0	0	0	0
433	2013	girls	10-12 y	overweight (including obesity)	3o. tercil	2	2	19.64	2	Schoolday	yes	2	1	0	0	1	0	1	0	0	0	0	3	0	0	1	3	0	0	0	0	1	1	0	1	1	2	0	0	0	0	0	0
434	2013	girls	7-9 y	non overweight	3o. tercil	0	1	14.53	1	Schoolday	yes	1	0	0	0	1	0	0	0	0	0	1	1	0	0	1	2	0	1	0	0	0	1	0	1	0	0	0	1	0	0	0	0
435	2013	boys	7-9 y	non overweight	3o. tercil	4	3	7.71	1	Schoolday	yes	2	0	0	0	2	0	0	0	0	0	0	0	0	0	0	3	0	0	0	0	1	0	0	1	1	1	0	2	0	0	0	0
437	2013	girls	7-9 y	non overweight	3o. tercil	1	1			Schoolday	yes	0	0	0	1	0	0	0	0	0	0	0	0	0	0	0	4	0	0	0	0	0	2	0	1	1	0	0	0	0	0	0	0
438	2013	boys	10-12 y	overweight (including obesity)	3o. tercil	3	2	5.8	1	Schoolday	yes	1	0	0	0	0	1	0	0	0	0	1	1	0	0	1	2	0	0	0	1	1	0	0	0	1	0	0	0	0	0	0	0
440	2013	girls	10-12 y	non overweight	3o. tercil	1	1	17.96	2	Schoolday	yes	1	1	1	0	1	0	0	0	0	0	1	0	0	0	2	2	0	0	0	0	0	2	2	0	0	0	0	0	0	0	0	0
441	2013	girls	7-9 y	non overweight	3o. tercil	0	1			Schoolday	yes	1	1	0	0	0	0	0	0	0	0	1	0	0	0	1	1	0	0	0	0	0	0	0	0	0	0	0	0	0	0	0	0
443	2013	girls	7-9 y	non overweight	3o. tercil	2	2	13.17	1	Schoolday	no	1	0	0	0	1	0	0	0	0	0	0	0	0	0	0	0	0	1	0	0	0	0	0	0	1	0	0	1	0	1	0	0
444	2013	girls	10-12 y	non overweight	3o. tercil	2	2	39.8	3	Schoolday	yes	2	1	1	0	1	0	1	0	1	0	2	0	0	0	1	1	0	2	1	0	1	0	0	2	2	2	0	1	0	0	1	0
446	2013	girls	7-9 y	non overweight	3o. tercil	2	2	13.33	1	Schoolday	no	1	1	0	0	0	0	0	0	0	0	1	0	0	0	0	1	0	0	0	0	0	0	0	0	2	0	0	0	0	0	0	0
447	2013	girls	10-12 y	non overweight	3o. tercil	2	2	21.29	2	Schoolday	no	1	1	1	0	0	0	1	0	0	0	1	0	0	0	3	1	0	0	0	0	1	0	0	1	0	2	1	1	0	1	0	0
448	2013	boys	10-12 y	non overweight	3o. tercil	6	3	29.06	3	Schoolday	no	0	0	0	0	0	0	0	1	0	0	0	0	0	0	1	0	0	0	0	0	0	1	0	0	0	0	0	0	1	1	0	0
450	2013	boys	7-9 y	overweight (including obesity)	3o. tercil	3	2	3.6	1	Schoolday	yes	2	0	2	0	2	0	0	0	0	0	2	0	0	0	0	2	0	0	0	0	0	0	2	0	1	1	0	0	0	0	0	0
456	2013	girls	10-12 y	non overweight	3o. tercil	0	1			Schoolday	yes	1	1	1	0	0	0	0	2	0	0	2	0	0	0	0	3	0	0	0	0	0	1	1	2	0	0	0	0	0	0	0	0
457	2013	girls	7-9 y	non overweight	3o. tercil	4	3	30.9	3	Schoolday	no	2	0	0	0	2	1	0	0	0	0	1	0	0	0	1	2	0	2	0	0	0	0	0	1	1	1	0	1	0	0	0	0
458	2013	girls	7-9 y	overweight (including obesity)	3o. tercil	5	3	30.53	3	Schoolday	yes	3	0	0	0	0	2	0	0	0	3	3	0	0	0	0	2	0	0	0	0	1	0	0	1	1	0	0	0	0	0	0	0
459	2013	girls	10-12 y	non overweight	3o. tercil	0	1	28.6	3	Schoolday	no	1	0	1	0	0	0	0	0	0	0	1	0	0	0	0	0	1	1	0	0	0	1	0	1	1	2	0	1	0	1	0	0
461	2013	boys	10-12 y	non overweight	3o. tercil	5	3	45.72	3	Schoolday	yes	0	0	0	0	0	0	0	1	0	1	0	1	0	0	1	2	0	0	0	0	0	0	0	0	1	0	2	0	0	1	0	0
462	2013	boys	10-12 y	non overweight	3o. tercil	4	3	32.63	3	Schoolday	no	1	0	1	0	0	0	0	1	0	0	2	0	0	0	0	2	0	0	1	0	0	0	1	0	0	1	0	0	0	0	0	0
465	2013	girls	10-12 y	non overweight	3o. tercil	4	3	41.68	3	Schoolday	yes	1	0	0	0	0	0	1	0	0	0	1	0	0	0	0	3	0	0	0	0	0	0	0	1	2	0	1	0	0	1	0	0
466	2013	boys	10-12 y	non overweight	3o. tercil	4	3	17.46	2	Schoolday	yes	1	0	1	0	2	1	0	1	0	0	1	0	1	0	0	2	0	0	0	0	0	1	1	1	1	0	0	0	0	0	0	0
468	2013	girls	10-12 y	non overweight	3o. tercil	3	2	17.5	2	Schoolday	yes	1	0	0	0	0	1	0	0	0	0	1	1	0	0	1	0	0	0	0	0	0	1	0	0	0	0	0	0	0	1	0	2
469	2013	girls	10-12 y	overweight (including obesity)	3o. tercil	2	2	23.16	2	Schoolday	yes	0	0	0	0	0	0	0	1	0	0	0	1	0	0	0	2	0	1	0	0	0	0	0	1	0	1	1	1	0	1	0	0
470	2013	boys	7-9 y	overweight (including obesity)	3o. tercil	2	2	13.66	1	Schoolday	yes	2	0	0	0	0	0	2	0	0	0	0	0	1	0	0	1	0	2	0	0	0	0	0	1	1	0	0	0	0	0	0	0
471	2013	boys	7-9 y	non overweight	3o. tercil	2	2	10.04	1	Schoolday	yes	0	0	0	0	1	0	0	1	0	1	0	0	0	0	0	1	0	0	0	0	0	0	0	1	1	3	0	0	0	1	0	0
473	2013	boys	7-9 y	non overweight	3o. tercil	0	1	35.03	3	Schoolday	yes	2	1	1	0	2	2	0	0	0	0	0	0	0	0	2	3	0	1	0	1	0	0	2	0	0	0	0	1	0	0	0	0
474	2013	girls	10-12 y	non overweight	3o. tercil	5	3	26.63	3	Schoolday	yes	1	0	0	0	0	0	0	0	0	0	1	1	0	0	1	2	0	2	0	0	0	1	0	0	1	0	0	0	0	0	0	0
477	2013	boys	10-12 y	overweight (including obesity)	3o. tercil	3	2	34.84	3	Schoolday	no	2	0	0	0	0	1	0	0	0	0	1	1	0	0	1	1	0	0	0	0	0	0	0	0	0	0	1	1	0	0	0	0
478	2013	boys	7-9 y	non overweight	3o. tercil	1	1	11.55	1	Schoolday	yes	0	0	0	0	0	0	0	0	0	1	1	0	0	0	0	1	1	1	1	0	1	0	0	2	2	1	0	0	0	1	0	0
479	2013	girls	10-12 y	overweight (including obesity)	3o. tercil	3	2	37	3	Schoolday	yes	0	0	0	0	0	0	0	0	1	0	0	0	0	0	0	2	0	3	0	0	0	0	0	2	0	0	0	0	0	0	0	0
480	2013	boys	10-12 y	non overweight	3o. tercil	3	2	15.28	2	Schoolday	no	2	0	0	0	0	0	0	0	0	0	1	2	0	0	0	3	0	0	0	0	0	0	0	1	1	0	0	0	0	0	0	0
481	2013	boys	10-12 y	overweight (including obesity)	3o. tercil	1	1	38.24	3	Schoolday	yes	2	0	0	0	0	0	0	0	0	0	2	1	0	0	0	2	0	0	0	0	1	1	1	1	0	1	0	0	0	0	0	0
482	2013	girls	7-9 y	non overweight	3o. tercil	4	3	37.96	3	Schoolday	yes	2	0	0	1	2	0	0	1	0	0	1	0	0	0	1	2	0	0	0	0	0	2	0	1	1	0	0	0	0	1	0	1
483	2013	boys	7-9 y	non overweight	3o. tercil	1	1	29.64	3	Schoolday	yes	2	0	0	0	2	0	0	0	0	0	0	0	0	0	1	1	0	1	0	0	0	0	0	0	1	2	0	0	0	0	0	0
484	2013	boys	10-12 y	non overweight	2o. tercil	1	1	11.26	1	Schoolday	no	2	0	0	0	1	0	0	0	0	0	0	0	0	2	0	2	0	0	0	0	0	1	0	1	0	0	0	0	0	0	0	0
486	2013	girls	7-9 y	non overweight	2o. tercil	7	3			Schoolday	yes	1	0	0	1	1	0	0	0	0	1	1	0	1	0	1	0	0	0	0	2	0	0	0	2	1	1	2	1	1	1	0	0
487	2013	boys	10-12 y	non overweight	2o. tercil	2	2	20	2	Schoolday	yes	1	0	0	0	1	0	0	0	0	0	0	0	0	0	0	1	0	0	0	1	1	0	0	1	0	0	0	0	0	0	0	0
488	2013	girls	7-9 y	non overweight	2o. tercil	0	1	15.77	2	Schoolday	no	1	0	0	0	1	0	0	0	0	0	0	0	0	0	2	2	0	1	0	0	0	0	0	0	1	1	0	0	0	0	0	0
489	2013	girls	10-12 y	non overweight	2o. tercil	1	1			Schoolday	no	2	1	1	0	2	1	0	0	0	0	2	0	0	0	0	0	0	1	0	0	0	0	0	0	0	1	0	0	0	0	0	0
490	2013	boys	7-9 y	non overweight	2o. tercil	8	3	20.57	2	Schoolday	no	0	1	1	2	0	1	0	1	0	0	0	0	0	0	0	0	0	0	1	0	0	0	0	0	0	0	2	0	0	0	0	1
493	2013	boys	10-12 y	non overweight	2o. tercil	5	3	10.7	1	Schoolday	yes	2	0	1	0	1	0	0	0	0	0	1	0	0	0	0	1	0	0	0	0	0	0	0	0	0	0	0	1	0	0	0	0
495	2013	boys	10-12 y	non overweight	2o. tercil	1	1	16.83	2	Schoolday	no	2	0	1	2	0	0	0	0	0	1	1	1	2	1	0	1	0	0	1	0	0	0	0	1	0	0	1	0	0	0	0	0
496	2013	boys	7-9 y	non overweight	2o. tercil	0	1	23.07	2	Schoolday	no	0	0	0	0	0	0	0	1	0	0	0	0	0	1	0	0	0	2	0	0	0	0	0	0	0	0	0	0	0	0	0	0
497	2013	girls	7-9 y	non overweight	2o. tercil	5	3	19.8	2	Schoolday	no	2	0	0	0	1	0	0	0	0	0	2	0	0	0	0	2	1	0	0	0	0	0	0	1	1	2	0	0	0	0	0	0
498	2013	girls	7-9 y	overweight (including obesity)	2o. tercil	1	1	15.44	2	Schoolday	yes	0	0	0	2	0	0	0	0	0	0	0	0	0	0	2	1	0	1	0	0	0	1	0	1	0	1	0	1	0	0	0	0
500	2013	boys	10-12 y	non overweight	2o. tercil	2	2	58.06	3	Schoolday	no	0	0	0	0	0	0	0	0	0	2	0	0	0	0	0	0	0	2	0	0	0	0	0	1	0	1	3	0	0	1	0	0
502	2013	girls	7-9 y	non overweight	2o. tercil	1	1	4.36	1	Schoolday	yes	1	0	0	0	1	0	0	0	0	0	1	0	0	0	1	1	0	0	0	0	0	0	0	0	1	0	0	0	0	0	0	0
503	2013	boys	7-9 y	overweight (including obesity)	2o. tercil	0	1	21	2	Schoolday	no	0	0	0	0	0	0	0	1	0	0	0	0	0	0	0	1	0	0	0	0	0	1	0	0	0	0	1	0	0	0	0	0
504	2013	boys	7-9 y	non overweight	2o. tercil	1	1			Schoolday	no	0	0	0	0	0	0	0	0	0	0	3	0	0	0	0	0	0	0	0	0	0	0	3	0	2	0	0	0	0	0	0	0
505	2013	boys	7-9 y	non overweight	2o. tercil	4	3	36.03	3	Schoolday	no	1	0	0	0	1	0	0	1	0	0	1	1	1	0	0	1	0	0	0	0	0	0	0	0	0	1	0	0	0	0	0	0
506	2013	boys	7-9 y	non overweight	2o. tercil	2	2	11.8	1	Schoolday	yes	1	0	0	0	0	0	0	0	0	0	1	0	1	0	1	1	0	0	0	0	2	0	3	1	0	0	0	0	0	0	0	0
507	2013	girls	7-9 y	non overweight	2o. tercil	4	3	16.98	2	Schoolday	yes	1	0	0	0	0	0	0	0	1	1	0	1	0	0	2	1	2	2	0	0	0	0	0	0	2	2	1	1	1	0	0	1
509	2013	girls	10-12 y	non overweight	2o. tercil	4	3	39.13	3	Schoolday	no	1	0	0	0	1	0	0	0	0	0	1	0	0	0	0	1	0	0	0	0	0	0	1	1	0	0	1	1	0	1	0	0
510	2013	boys	7-9 y	overweight (including obesity)	2o. tercil	2	2	12.1	1	Schoolday	no	1	0	0	0	1	0	0	0	1	0	1	0	0	0	0	1	0	1	0	0	0	0	0	0	0	0	0	0	0	0	0	0
511	2013	girls	7-9 y	non overweight	2o. tercil	1	1			Schoolday	no	2	0	0	0	2	0	0	0	0	0	2	0	0	0	0	0	0	1	0	0	0	0	0	0	0	0	0	1	0	0	0	0
512	2013	girls	7-9 y	non overweight	2o. tercil	1	1	38.66	3	Schoolday	yes	1	0	0	0	1	1	0	1	0	2	1	0	0	1	0	3	0	0	0	0	0	1	0	2	0	1	1	0	0	0	0	0
513	2013	girls	7-9 y	overweight (including obesity)	2o. tercil	3	2	11.73	1	Schoolday	no	1	0	2	0	2	0	1	0	0	0	1	0	0	0	1	1	0	1	0	0	0	0	0	1	1	2	0	0	0	0	0	0
514	2013	girls	10-12 y	overweight (including obesity)	2o. tercil	2	2	19.43	2	Schoolday	no	2	2	0	0	2	0	0	0	0	0	0	0	0	0	0	0	0	1	0	0	0	1	0	1	0	2	0	1	0	1	1	0
515	2013	boys	10-12 y	non overweight	2o. tercil	4	3	34.53	3	Schoolday	no	0	0	0	0	1	0	1	0	0	0	1	1	0	0	0	1	0	0	0	0	0	0	0	0	1	0	1	0	0	0	0	0
516	2013	girls	7-9 y	non overweight	2o. tercil	1	1	16.59	2	Schoolday	yes	2	0	0	0	2	0	0	0	0	0	2	0	0	0	1	1	0	0	0	0	0	0	0	1	1	0	2	0	0	0	0	0
517	2013	girls	10-12 y	non overweight	2o. tercil	1	1	6.98	1	Schoolday	yes	2	0	1	0	2	0	0	0	1	0	0	0	0	0	0	1	0	2	0	0	0	1	1	0	1	0	0	0	0	0	0	0
518	2013	girls	10-12 y	non overweight	2o. tercil	0	1	17.4	2	Schoolday	no	1	0	0	0	1	0	0	0	0	0	1	0	0	0	0	3	0	0	0	0	0	0	0	0	0	0	0	0	0	0	0	0
519	2013	boys	10-12 y	non overweight	2o. tercil	2	2	55.22	3	Schoolday	yes	1	0	0	1	1	0	0	2	1	0	0	0	0	0	2	2	0	1	0	0	0	1	0	2	0	0	0	1	0	0	0	1
521	2013	girls	10-12 y	non overweight	2o. tercil	5	3	30.58	3	Schoolday	yes	1	0	0	0	1	0	0	0	1	0	0	0	0	0	1	1	0	2	0	0	0	1	0	0	0	2	0	1	0	0	0	0
523	2013	girls	10-12 y	non overweight	2o. tercil	5	3	20.83	2	Schoolday	yes	0	0	0	0	0	0	0	2	0	0	0	0	0	0	1	1	0	1	0	0	0	1	0	0	0	3	0	0	0	0	0	0
524	2013	boys	10-12 y	non overweight	2o. tercil	8	3	22.5	2	Schoolday	no	1	0	1	0	1	0	0	0	0	1	1	0	0	0	0	0	0	1	0	0	0	0	0	0	1	1	2	0	1	1	0	1
525	2013	boys	7-9 y	non overweight	2o. tercil	2	2	46.19	3	Schoolday	yes	1	0	0	0	2	1	0	0	0	0	1	0	0	1	1	1	0	0	0	0	0	0	0	2	1	1	0	0	0	0	0	0
527	2013	boys	7-9 y	non overweight	2o. tercil	4	3	33.2	3	Schoolday	no	2	0	0	0	2	0	0	0	0	0	1	0	0	0	0	2	0	0	0	0	0	0	0	0	2	0	1	1	0	0	0	0
529	2013	boys	7-9 y	non overweight	2o. tercil	6	3	28.29	3	Schoolday	no	1	0	0	0	1	0	0	1	1	3	2	2	0	0	0	2	0	2	1	0	0	0	2	1	1	0	1	0	0	0	0	1
530	2013	girls	10-12 y	non overweight	2o. tercil	5	3	27.53	3	Schoolday	no	2	0	0	0	0	0	0	0	0	1	2	0	0	0	1	0	0	1	0	0	0	0	0	0	0	1	2	1	0	0	0	0
531	2013	girls	7-9 y	non overweight	2o. tercil	1	1	29.85	3	Schoolday	no	2	0	0	0	0	0	0	0	0	0	2	0	0	0	0	2	0	1	1	0	0	1	0	1	1	0	0	2	0	0	0	0
533	2013	boys	7-9 y	overweight (including obesity)	2o. tercil	3	2	27.52	3	Schoolday	yes	0	0	0	0	0	1	0	1	0	0	0	0	0	0	0	0	0	0	0	0	0	1	0	2	0	0	0	0	0	0	0	0
534	2013	boys	7-9 y	non overweight	2o. tercil	1	1			Schoolday	no	0	0	0	0	0	0	0	1	1	0	0	0	0	0	0	1	1	1	0	0	0	0	0	1	0	1	1	0	0	1	0	0
537	2013	boys	7-9 y	overweight (including obesity)	3o. tercil	2	2	14.78	1	Schoolday	yes	2	1	0	0	2	2	0	0	0	1	1	1	0	0	1	0	1	1	0	0	0	1	0	0	0	0	1	0	0	0	0	0
539	2013	girls	7-9 y	overweight (including obesity)	3o. tercil	4	3	6	1	Schoolday	no	1	0	0	0	0	0	0	0	0	0	2	0	0	0	1	1	0	0	0	0	0	2	0	0	0	0	0	0	0	0	0	0
540	2013	girls	10-12 y	non overweight	3o. tercil	5	3	24.42	2	Schoolday	yes	2	0	1	0	0	0	0	1	0	0	2	0	0	0	1	3	0	0	0	0	0	0	0	1	2	2	0	1	0	0	0	2
541	2013	girls	7-9 y	overweight (including obesity)	2o. tercil	2	2	8.48	1	Schoolday	no	1	0	0	0	2	0	0	0	0	0	0	0	0	0	0	0	0	2	1	0	0	0	0	0	0	0	0	0	0	0	0	0
542	2013	boys	7-9 y	non overweight	2o. tercil	4	3	23.14	2	Schoolday	yes	2	0	0	0	0	0	0	0	0	0	2	0	0	0	0	2	0	0	0	0	0	0	0	1	0	1	0	0	0	0	0	0
543	2013	boys	10-12 y	non overweight	2o. tercil	3	2	41.94	3	Schoolday	no	0	0	1	0	0	0	0	1	0	0	1	0	0	0	1	3	0	0	1	0	0	0	0	1	0	1	1	0	0	1	0	0
544	2013	girls	10-12 y	non overweight	2o. tercil	6	3	23.81	2	Schoolday	yes	2	0	0	0	1	0	1	1	0	1	1	0	0	0	0	0	0	1	1	0	0	0	0	2	1	1	2	1	0	2	1	0
547	2013	girls	7-9 y	non overweight	3o. tercil	0	1			Schoolday	yes	1	0	0	0	0	0	0	1	0	0	1	0	0	0	0	1	0	0	0	0	0	0	0	0	0	1	0	0	0	0	0	0
548	2013	girls	10-12 y	non overweight	2o. tercil	1	1	24.05	2	Schoolday	yes	2	2	2	0	1	0	0	0	0	0	2	1	0	0	3	1	0	1	0	0	0	1	0	1	0	2	0	0	0	0	0	1
549	2013	girls	7-9 y	overweight (including obesity)	3o. tercil	6	3	13.45	1	Schoolday	yes	2	0	0	0	0	0	0	0	0	0	1	0	1	0	0	0	0	0	0	0	0	0	0	0	0	0	1	0	0	0	0	0
552	2013	girls	10-12 y	non overweight	3o. tercil	3	2	16.55	2	Schoolday	no	2	1	0	0	1	0	0	0	0	0	1	1	0	0	1	3	0	0	0	0	0	0	0	0	3	1	0	2	0	0	0	0
553	2013	girls	10-12 y	non overweight	2o. tercil	3	2	39.7	3	Schoolday	no	1	0	0	0	1	0	0	0	0	0	0	1	0	0	1	2	0	1	0	0	0	0	2	0	0	0	0	0	0	0	0	0
555	2013	boys	7-9 y	overweight (including obesity)	2o. tercil	4	3	35.28	3	Schoolday	no	0	0	0	1	0	0	0	0	0	0	1	0	0	0	0	1	0	0	0	0	0	0	0	0	0	0	1	0	1	1	0	0
558	2013	girls	7-9 y	non overweight	2o. tercil	1	1			Schoolday	no	5	0	0	0	3	0	0	0	0	0	2	0	2	0	0	1	0	0	0	0	0	0	0	0	0	0	0	0	0	0	0	0
560	2013	girls	7-9 y	non overweight	2o. tercil	1	1	22.09	2	Schoolday	no	2	1	0	0	0	0	0	0	0	0	2	1	0	0	0	0	1	1	0	0	0	0	0	1	0	0	0	0	0	0	0	0
561	2013	girls	10-12 y	overweight (including obesity)	3o. tercil	3	2	6.9	1	Schoolday	yes	1	0	0	0	1	0	0	0	0	0	1	0	0	0	0	3	0	0	0	0	0	0	1	1	1	1	0	0	0	0	0	0
562	2013	boys	7-9 y	non overweight	3o. tercil	2	2	11.85	1	Schoolday	no	1	0	0	1	1	0	0	0	0	0	1	0	0	0	0	2	0	1	0	0	0	2	0	0	0	0	0	0	0	0	0	1
563	2013	boys	10-12 y	non overweight	3o. tercil	4	3	23.97	2	Schoolday	yes	3	2	0	0	1	1	0	2	0	1	2	0	0	0	0	0	0	1	0	0	0	0	0	0	0	0	0	0	0	0	0	0
565	2013	girls	10-12 y	non overweight	2o. tercil	2	2	4.56	1	Schoolday	no	1	0	0	1	1	0	0	0	0	0	0	0	0	0	0	2	0	0	0	0	1	2	0	1	0	0	0	2	0	0	0	0
567	2013	boys	10-12 y	non overweight	2o. tercil	1	1	18.8	2	Schoolday	yes	0	0	0	1	0	0	0	0	0	0	0	0	0	0	0	1	0	2	0	0	0	1	0	2	0	0	0	0	0	0	0	1
569	2013	girls	7-9 y	non overweight	2o. tercil	2	2	20.13	2	Schoolday	yes	0	0	0	0	0	0	0	2	0	0	0	0	0	0	0	0	0	2	0	0	0	2	0	0	0	0	3	0	1	0	0	0
571	2013	girls	10-12 y	overweight (including obesity)	2o. tercil	1	1	14.12	1	Schoolday	yes	2	0	0	0	1	0	0	0	0	0	0	2	0	0	0	2	0	0	0	0	0	1	2	2	0	2	0	0	0	0	0	0
572	2013	girls	7-9 y	non overweight	3o. tercil	2	2	10.79	1	Schoolday	yes	1	0	1	0	1	0	0	1	0	1	2	0	0	0	0	3	0	0	0	0	0	1	0	0	1	0	1	1	0	0	0	0
574	2013	boys	10-12 y	non overweight	2o. tercil	2	2	11.5	1	Schoolday	no	0	0	0	0	0	0	0	0	1	0	1	0	0	0	0	1	0	1	0	0	0	0	0	1	1	0	0	0	0	1	0	0
576	2013	boys	7-9 y	non overweight	2o. tercil	0	1	30.46	3	Schoolday	yes	2	0	0	0	2	0	0	0	0	0	0	0	0	0	0	0	0	0	1	0	0	0	0	0	0	0	0	0	0	0	0	0
577	2013	boys	7-9 y	non overweight	2o. tercil	5	3	58.02	3	Schoolday	yes	2	0	0	0	1	0	0	0	0	0	2	0	0	0	0	3	0	0	0	0	0	2	1	0	0	0	0	0	0	0	0	0
578	2013	boys	10-12 y	non overweight	3o. tercil	0	1	26.86	3	Schoolday	yes	2	0	0	0	2	0	0	2	0	0	2	0	0	0	0	3	0	0	0	0	0	2	2	1	0	0	1	1	0	0	0	0
579	2013	boys	10-12 y	overweight (including obesity)	2o. tercil	5	3	21.9	2	Schoolday	yes	2	0	0	0	1	1	0	0	2	0	2	0	0	0	0	2	0	1	0	0	0	0	0	0	0	0	0	0	0	0	0	0
580	2013	boys	7-9 y	non overweight	3o. tercil	1	1	8.39	1	Schoolday	yes	1	0	0	0	1	0	0	1	0	0	1	0	0	0	0	1	0	0	0	0	0	0	0	0	1	0	0	0	0	0	0	0
582	2013	girls	7-9 y	non overweight	2o. tercil	2	2	18.17	2	Schoolday	no	0	0	0	1	0	0	0	0	0	0	0	0	0	0	0	1	0	1	0	0	0	0	0	0	1	1	0	0	0	1	0	0
583	2013	girls	10-12 y	non overweight	3o. tercil	2	2	16.1	2	Schoolday	no	0	0	0	0	0	0	0	2	0	0	1	0	0	0	1	0	0	1	1	0	0	1	0	1	0	2	0	0	0	0	0	0
585	2013	girls	10-12 y	non overweight	2o. tercil	6	3	14.47	1	Schoolday	no	2	0	0	0	2	0	0	0	0	0	2	0	0	0	0	0	0	0	0	0	0	0	0	0	0	0	0	0	0	0	0	0
586	2013	boys	7-9 y	overweight (including obesity)	3o. tercil	1	1	18.8	2	Schoolday	yes	3	0	0	0	2	0	0	0	0	0	2	0	0	1	0	0	0	0	0	0	0	0	0	0	2	0	0	0	0	0	0	0
588	2013	boys	10-12 y	non overweight	3o. tercil	0	1	19.73	2	Schoolday	yes	2	0	0	0	2	1	0	0	0	0	0	0	0	0	1	0	0	1	0	0	0	0	0	0	1	1	0	0	0	0	0	0
589	2013	boys	10-12 y	overweight (including obesity)	2o. tercil	0	1	26.13	3	Schoolday	no	0	0	0	1	0	1	1	1	1	1	1	1	0	0	0	2	0	2	0	0	0	0	0	0	0	0	1	0	0	0	0	0
590	2013	girls	7-9 y	non overweight	2o. tercil	2	2	8.9	1	Schoolday	no	1	0	0	0	1	1	0	1	0	1	1	1	0	0	0	1	0	0	0	0	0	1	0	0	0	0	0	0	0	0	0	0
591	2013	girls	7-9 y	non overweight	2o. tercil	0	1			Schoolday	no	0	0	0	0	1	0	0	0	0	0	0	0	0	0	1	1	0	0	0	0	0	0	1	0	0	0	0	0	0	0	0	0
592	2013	boys	10-12 y	non overweight	3o. tercil	3	2	13.3	1	Schoolday	no	1	0	0	0	0	0	0	0	0	0	1	0	0	0	1	0	0	0	0	0	0	0	0	0	1	1	0	0	1	1	0	0
595	2013	girls	10-12 y	non overweight	2o. tercil	2	2	16.89	2	Schoolday	no	0	0	0	0	0	0	0	1	0	0	1	0	0	1	0	1	0	0	0	0	0	0	1	0	0	0	0	1	0	0	0	0
596	2013	boys	7-9 y	non overweight	3o. tercil	3	2	19.93	2	Schoolday	yes	1	0	0	1	0	0	0	0	0	1	0	0	0	0	1	0	0	0	0	0	0	0	0	0	0	1	0	0	0	0	1	0
599	2013	boys	7-9 y	overweight (including obesity)	2o. tercil	2	2	9.58	1	Schoolday	yes	1	0	0	0	2	0	0	0	0	1	1	0	0	0	0	0	0	2	1	0	0	0	0	0	0	0	2	0	0	0	0	0
600	2013	boys	10-12 y	non overweight	2o. tercil	3	2	13.3	1	Schoolday	no	1	0	0	0	1	0	0	0	0	0	0	0	0	0	0	0	0	0	2	0	0	0	0	0	0	0	0	0	0	1	0	0
602	2013	boys	10-12 y	non overweight	2o. tercil	0	1	27.96	3	Schoolday	yes	2	0	0	0	2	0	0	0	0	0	2	0	0	0	1	1	0	1	0	0	0	0	0	2	1	1	0	0	0	0	0	0
603	2013	girls	10-12 y	non overweight	2o. tercil	3	2	17.52	2	Schoolday	no	1	0	0	0	0	0	0	0	1	0	0	1	0	0	0	0	0	0	0	0	0	0	0	0	0	3	0	1	0	0	0	0
605	2013	girls	10-12 y	overweight (including obesity)	3o. tercil	1	1	14.53	1	Schoolday	yes	1	0	0	0	0	0	0	0	0	0	1	0	1	0	1	1	0	0	0	0	0	0	0	0	0	0	0	1	0	0	0	1
606	2013	girls	7-9 y	non overweight	2o. tercil	7	3			Schoolday	yes	0	0	0	0	0	0	0	1	0	1	0	0	0	0	0	0	0	3	0	0	0	0	0	1	2	3	0	0	0	0	0	1
607	2013	boys	7-9 y	overweight (including obesity)	2o. tercil	1	1			Schoolday	no	0	0	0	0	0	0	0	0	0	0	0	0	0	0	0	0	0	1	0	0	0	1	0	1	0	1	0	0	0	0	0	1
608	2013	girls	7-9 y	non overweight	3o. tercil	0	1	27.17	3	Schoolday	yes	1	1	2	2	2	2	1	3	0	0	1	1	0	0	0	0	0	0	0	0	0	0	0	0	0	0	0	0	0	0	0	0
612	2013	boys	7-9 y	non overweight	3o. tercil	2	2	31.4	3	Schoolday	yes	0	0	0	0	0	0	0	0	0	0	1	0	0	0	1	0	0	0	0	0	0	0	0	0	0	0	0	0	1	1	0	0
613	2013	boys	7-9 y	overweight (including obesity)	3o. tercil	4	3	15.87	2	Schoolday	no	1	0	0	0	1	0	0	0	0	0	1	1	0	0	0	0	0	1	0	0	0	0	0	0	1	0	0	0	0	0	0	0
615	2013	boys	10-12 y	non overweight	3o. tercil	3	2	36.66	3	Schoolday	yes	1	1	0	0	2	2	0	0	0	0	0	0	0	0	1	2	0	0	0	1	0	0	0	1	0	0	2	0	0	0	0	0
616	2013	girls	7-9 y	overweight (including obesity)	2o. tercil	1	1	15.24	2	Schoolday	yes	1	0	0	0	0	0	0	0	0	0	1	0	0	0	1	1	0	0	0	1	0	1	0	1	0	0	0	0	0	0	0	0
617	2013	boys	10-12 y	non overweight	2o. tercil	1	1	15.63	2	Schoolday	no	1	0	1	0	1	0	0	0	0	0	0	0	0	0	0	0	0	0	2	0	0	0	2	0	0	1	0	0	0	0	0	0
620	2013	girls	10-12 y	overweight (including obesity)	3o. tercil	2	2	16.99	2	Schoolday	yes	3	0	0	0	3	0	0	0	0	0	2	0	0	1	1	1	0	0	0	0	0	0	0	0	1	0	0	0	0	0	0	0
621	2013	girls	7-9 y	overweight (including obesity)	2o. tercil	0	1	15.37	2	Schoolday	no	1	0	0	0	1	0	0	0	0	0	1	0	0	0	0	1	0	1	0	0	0	0	0	1	0	1	3	0	1	0	0	0
622	2013	girls	10-12 y	non overweight	2o. tercil	2	2	44.02	3	Schoolday	yes	1	0	1	0	1	1	0	0	1	0	0	0	0	0	3	1	0	0	0	0	0	0	0	1	0	1	0	1	0	0	0	0
623	2013	girls	7-9 y	overweight (including obesity)	2o. tercil	7	3			Schoolday	yes	1	0	0	0	1	1	1	1	1	0	1	0	0	0	1	1	1	0	0	0	0	1	0	0	0	1	0	0	0	0	0	0
625	2013	girls	7-9 y	non overweight	3o. tercil	2	2	11.81	1	Schoolday	yes	1	0	0	0	1	0	0	0	0	0	0	0	0	1	0	3	0	0	0	0	0	0	0	1	3	1	1	0	0	1	0	0
626	2013	girls	7-9 y	non overweight	3o. tercil	6	3	30.98	3	Schoolday	yes	2	1	0	0	2	0	2	0	0	0	0	0	0	0	0	2	0	0	0	0	0	1	2	1	0	0	1	1	0	0	0	0
627	2013	girls	10-12 y	non overweight	2o. tercil	3	2	10.98	1	Schoolday	no	1	0	1	0	0	0	0	0	0	0	1	0	0	0	0	1	0	0	0	0	0	0	1	0	0	1	0	0	0	1	0	0
628	2013	boys	10-12 y	non overweight	3o. tercil	4	3	51.24	3	Schoolday	yes	1	0	1	0	1	0	0	0	0	0	1	1	0	0	1	3	0	1	1	0	0	0	1	1	0	1	0	0	0	0	0	0
629	2013	girls	10-12 y	non overweight	2o. tercil	2	2	5.16	1	Schoolday	no	1	0	0	0	0	0	0	0	0	0	0	1	0	0	0	2	0	0	0	0	0	1	1	0	1	0	0	0	0	0	0	0
630	2013	boys	10-12 y	non overweight	2o. tercil	4	3	19.39	2	Schoolday	yes	0	2	0	0	0	0	2	0	0	0	2	0	0	0	2	2	0	0	0	0	0	1	0	1	0	0	0	0	0	0	0	0
631	2013	girls	7-9 y	non overweight	2o. tercil	6	3	36.38	3	Schoolday	no	0	1	0	0	0	0	0	0	0	0	1	0	0	0	0	1	0	0	0	0	0	0	0	1	1	1	1	1	0	0	0	0
635	2013	girls	7-9 y	non overweight	2o. tercil	1	1	11.03	1	Schoolday	no	1	0	1	0	1	0	0	0	0	0	0	0	0	0	0	2	0	1	0	0	0	0	0	0	0	0	0	0	1	0	0	0
637	2013	girls	7-9 y	non overweight	2o. tercil	3	2	57.6	3	Schoolday	yes	1	1	0	0	1	0	0	1	0	1	1	0	0	0	1	2	0	1	1	0	0	0	2	3	1	2	1	0	1	1	0	1
640	2013	girls	7-9 y	overweight (including obesity)	2o. tercil	1	1	40.19	3	Schoolday	yes	2	1	1	0	2	0	0	0	0	0	1	0	0	0	2	3	0	1	0	0	0	2	1	2	0	0	0	0	0	0	0	0
642	2013	girls	7-9 y	non overweight	2o. tercil	5	3	13.83	1	Schoolday	yes	1	1	0	0	0	0	0	0	1	0	1	0	0	0	0	2	0	0	0	0	0	0	0	0	2	1	0	0	0	0	0	0
643	2013	girls	7-9 y	non overweight	2o. tercil	1	1	12.9	1	Schoolday	no	1	0	0	0	1	0	1	0	0	0	1	0	0	0	0	2	0	0	0	0	1	0	0	0	0	0	0	1	0	1	0	0
644	2013	girls	10-12 y	non overweight	2o. tercil	1	1			Schoolday	no	0	0	0	0	0	0	0	0	2	0	2	0	0	0	0	0	0	0	1	0	0	0	0	0	1	0	0	0	0	0	0	0
646	2013	boys	10-12 y	non overweight	3o. tercil	3	2	6.36	1	Schoolday	no	0	0	0	2	0	0	0	0	0	0	0	1	0	0	0	0	0	0	0	0	0	0	0	0	2	0	0	0	0	0	0	0
647	2013	girls	7-9 y	overweight (including obesity)	2o. tercil	0	1	29.11	3	Schoolday	yes	0	0	0	0	1	0	0	0	0	0	2	0	0	0	1	3	0	0	0	0	0	0	2	0	1	2	1	0	0	0	0	0
649	2013	boys	10-12 y	non overweight	2o. tercil	2	2	34.61	3	Schoolday	yes	2	1	0	0	1	1	0	0	0	1	1	0	0	1	0	1	1	1	0	0	0	0	1	0	1	0	0	0	0	0	0	1
650	2013	boys	10-12 y	overweight (including obesity)	2o. tercil	1	1	29.53	3	Schoolday	no	1	0	0	0	0	0	1	0	0	0	1	0	0	0	0	2	0	0	0	0	0	2	0	0	0	0	0	0	0	0	0	0
653	2013	boys	10-12 y	overweight (including obesity)	2o. tercil	2	2	21.05	2	Schoolday	yes	2	0	0	0	2	0	0	0	0	0	2	0	0	0	0	1	0	0	0	0	0	0	0	0	1	0	0	0	0	0	0	0
654	2013	boys	7-9 y	non overweight	2o. tercil	0	1			Schoolday	no	0	0	0	0	2	0	2	0	2	0	0	0	0	0	0	1	0	1	0	0	0	0	0	0	2	0	0	0	0	0	0	0
655	2013	girls	10-12 y	non overweight	2o. tercil	7	3			Schoolday	yes	0	0	0	0	0	0	0	1	0	0	0	0	0	1	1	2	0	0	0	0	0	1	0	0	1	1	0	0	0	2	0	0
656	2013	girls	7-9 y	non overweight	3o. tercil	0	1			Schoolday	yes	2	0	0	1	0	0	0	0	0	1	0	0	0	0	0	0	0	0	0	0	0	0	0	1	1	0	0	0	0	1	0	1
657	2013	boys	7-9 y	overweight (including obesity)	2o. tercil	1	1	50.57	3	Schoolday	no	0	0	0	0	0	0	0	0	1	0	0	0	0	0	0	0	0	0	0	1	0	0	0	0	0	0	1	0	0	1	0	0
658	2013	girls	10-12 y	overweight (including obesity)	3o. tercil	3	2	13.53	1	Schoolday	yes	2	1	1	0	2	0	0	1	0	0	2	0	0	0	2	1	0	0	1	0	0	0	0	1	0	0	0	0	0	0	0	0
659	2013	girls	10-12 y	overweight (including obesity)	2o. tercil	0	1	11.19	1	Schoolday	no	0	0	0	0	0	0	0	1	0	0	0	0	0	0	0	2	0	0	0	0	0	0	0	0	1	0	0	0	1	0	0	0
660	2013	boys	7-9 y	non overweight	2o. tercil	4	3	16.7	2	Schoolday	no	0	0	0	0	0	0	0	1	0	0	0	0	0	0	0	0	0	1	0	0	0	1	0	0	0	0	0	0	0	1	0	0
661	2013	boys	10-12 y	non overweight	2o. tercil	4	3	20.39	2	Schoolday	yes	1	1	0	0	1	0	0	0	0	0	0	0	0	0	1	2	0	0	0	0	0	1	2	0	0	0	0	0	0	0	0	1
664	2013	boys	7-9 y	non overweight	3o. tercil	3	2	20.1	2	Schoolday	yes	0	0	0	1	0	0	0	0	0	0	1	0	0	0	0	0	1	1	0	0	0	0	0	0	0	1	0	0	0	0	1	0
666	2013	boys	10-12 y	overweight (including obesity)	2o. tercil	4	3	48.2	3	Schoolday	no	0	1	0	0	0	0	0	0	0	0	0	0	0	0	0	0	0	1	0	0	0	0	0	1	1	1	0	0	0	0	0	0
667	2013	boys	10-12 y	non overweight	2o. tercil	2	2	10.9	1	Schoolday	yes	2	0	0	0	0	1	0	2	0	1	0	0	0	0	1	0	0	1	0	0	1	1	0	1	0	0	1	0	0	0	0	0
668	2013	boys	10-12 y	non overweight	2o. tercil	2	2	18.5	2	Schoolday	yes	0	0	0	0	0	0	0	1	0	0	0	0	0	0	0	3	0	0	0	0	0	0	0	0	1	1	2	1	0	1	0	0
670	2013	boys	7-9 y	non overweight	2o. tercil	2	2	29.92	3	Schoolday	yes	1	1	1	1	1	0	0	0	0	0	0	1	0	0	1	2	0	1	0	0	0	2	2	1	0	1	0	0	0	0	0	1
671	2013	boys	7-9 y	non overweight	3o. tercil	1	1			Schoolday	no	1	0	0	0	0	0	0	2	0	0	0	0	0	0	0	0	0	0	1	0	0	0	0	0	1	0	0	0	0	0	0	0
673	2013	girls	10-12 y	non overweight	2o. tercil	7	3			Schoolday	yes	1	1	0	0	0	0	0	0	1	0	1	0	0	0	1	1	0	2	0	0	0	0	0	1	3	1	0	0	0	0	0	0
674	2013	girls	10-12 y	non overweight	3o. tercil	0	1			Schoolday	no	1	1	0	1	0	0	0	0	0	0	2	0	0	0	0	0	1	0	0	0	0	0	0	1	0	0	0	0	0	0	0	0
675	2013	girls	10-12 y	overweight (including obesity)	2o. tercil	0	1			Schoolday	no	1	0	1	0	0	0	0	0	0	0	1	0	0	0	0	0	0	0	0	0	0	0	0	1	0	1	1	1	1	0	0	0
678	2013	girls	10-12 y	overweight (including obesity)	2o. tercil	3	2	26.3	3	Schoolday	yes	0	0	0	0	0	0	0	1	0	0	0	0	0	0	1	0	1	1	0	0	0	0	0	1	0	0	1	0	0	1	0	0
679	2013	girls	10-12 y	non overweight	2o. tercil	3	2	33.5	3	Schoolday	yes	1	0	0	0	2	1	0	0	0	1	0	1	0	1	1	0	1	1	0	0	0	0	0	1	0	1	0	0	2	1	0	1
680	2013	girls	10-12 y	non overweight	2o. tercil	3	2	18.09	2	Schoolday	no	1	0	0	0	0	0	0	1	0	0	1	0	0	0	0	0	0	0	0	0	0	0	0	0	0	0	0	2	0	0	0	1
682	2013	girls	10-12 y	non overweight	1o. tercil	0	1	14.1	1	Schoolday	yes	1	0	0	0	0	0	0	0	0	0	1	0	0	0	0	2	0	0	0	0	0	0	0	1	0	1	0	0	0	0	0	0
683	2013	girls	10-12 y	non overweight	1o. tercil	1	1	18.39	2	Schoolday	yes	2	0	1	0	2	2	0	0	0	0	2	0	0	0	0	1	0	0	0	1	0	0	1	0	0	0	0	0	0	0	0	0
684	2013	girls	10-12 y	non overweight	1o. tercil	2	2	36	3	Schoolday	yes	2	0	1	0	1	0	0	0	0	0	1	0	0	0	0	3	0	0	0	0	0	1	0	1	0	1	0	0	0	0	0	0
685	2013	boys	10-12 y	non overweight	1o. tercil	4	3	26.12	3	Schoolday	yes	2	0	0	0	2	0	0	0	0	0	1	0	1	0	0	3	0	0	0	0	0	2	0	1	0	0	0	0	0	0	0	0
686	2013	girls	10-12 y	non overweight	1o. tercil	2	2	17.73	2	Schoolday	no	1	0	0	0	1	0	0	0	0	0	1	0	0	0	0	1	0	0	0	0	0	0	0	0	0	0	0	0	0	0	0	0
687	2013	boys	10-12 y	non overweight	1o. tercil	5	3	49.31	3	Schoolday	no	0	1	0	1	0	0	0	0	0	1	1	0	0	0	0	1	0	1	0	0	0	0	0	1	1	2	2	0	2	0	1	0
688	2013	boys	10-12 y	overweight (including obesity)	1o. tercil	1	1	18.33	2	Schoolday	yes	0	1	1	1	0	0	1	0	1	0	1	2	0	1	0	1	0	0	0	0	0	0	0	0	0	1	0	0	0	0	0	1
689	2013	boys	10-12 y	overweight (including obesity)	1o. tercil	5	3	38.65	3	Schoolday	yes	3	0	0	0	3	0	0	1	0	0	2	0	1	0	0	1	0	1	0	0	0	0	0	1	2	2	0	0	0	0	0	1
690	2013	boys	10-12 y	overweight (including obesity)	1o. tercil	7	3	19.23	2	Schoolday	yes	1	0	0	0	0	0	0	0	0	1	1	0	0	0	4	3	0	0	0	0	0	2	0	0	0	1	0	0	0	0	0	0
691	2013	girls	10-12 y	non overweight	1o. tercil	2	2	11.18	1	Schoolday	yes	1	0	0	0	1	0	0	0	0	0	0	0	1	0	0	2	0	1	0	0	0	1	0	0	0	3	0	0	0	0	0	1
692	2013	girls	10-12 y	non overweight	1o. tercil	1	1	19.26	2	Schoolday	no	1	0	0	0	0	0	0	0	0	0	1	0	0	1	0	2	0	2	0	0	0	2	0	0	0	1	0	0	0	0	0	1
693	2013	girls	10-12 y	overweight (including obesity)	1o. tercil	4	3	27.96	3	Schoolday	no	2	0	0	0	1	0	0	0	0	0	1	0	1	0	0	1	0	0	1	0	0	0	1	0	0	0	1	0	0	0	0	1
695	2013	girls	10-12 y	overweight (including obesity)	1o. tercil	2	2	5.05	1	Schoolday	yes	2	0	0	0	2	1	1	0	0	0	1	0	0	0	1	2	0	0	0	0	0	0	0	1	0	2	0	0	0	0	1	0
696	2013	boys	10-12 y	non overweight	1o. tercil	4	3	5.4	1	Schoolday	yes	0	0	0	0	0	0	0	0	0	0	1	0	0	0	0	1	0	0	1	0	0	1	1	1	0	0	0	0	0	0	0	0
697	2013	boys	10-12 y	non overweight	1o. tercil	3	2	9.23	1	Schoolday	yes	2	0	0	0	1	0	0	0	0	0	2	1	0	0	0	2	0	0	2	0	0	1	0	0	0	0	0	0	0	0	0	0
698	2013	boys	10-12 y	non overweight	1o. tercil	1	1	12.2	1	Schoolday	yes	3	0	0	0	1	0	0	2	0	1	1	0	0	0	0	0	1	0	1	0	0	1	0	1	1	0	2	1	0	0	0	2
699	2013	girls	10-12 y	non overweight	1o. tercil	0	1			Schoolday	no	2	0	0	0	0	0	1	0	0	0	2	0	0	0	0	2	0	0	0	0	0	1	0	0	0	2	0	1	0	0	0	0
700	2013	boys	10-12 y	non overweight	1o. tercil	8	3	55.59	3	Schoolday	yes	0	1	0	0	0	0	1	2	0	1	1	0	0	0	2	2	0	0	0	0	0	0	0	0	2	1	2	1	0	0	0	0
702	2013	boys	10-12 y	overweight (including obesity)	1o. tercil	10	3			Schoolday	yes	2	2	0	0	1	1	0	1	0	0	0	0	1	0	2	2	0	0	0	0	0	1	1	1	1	2	2	0	0	0	0	0
703	2013	girls	10-12 y	non overweight	1o. tercil	2	2	13.06	1	Schoolday	no	1	1	1	0	0	0	0	1	0	0	0	0	1	0	0	0	0	0	0	0	0	0	1	0	1	0	0	1	0	0	0	0
704	2013	boys	10-12 y	non overweight	1o. tercil	1	1	16.83	2	Schoolday	no	0	1	0	1	0	0	0	0	0	0	0	0	0	0	0	1	0	1	0	0	0	0	1	1	0	0	0	0	0	0	0	0
705	2013	boys	10-12 y	overweight (including obesity)	1o. tercil	4	3	52.8	3	Schoolday	yes	0	0	0	1	0	0	0	0	0	1	0	0	0	0	0	1	0	1	0	0	0	0	0	1	0	1	1	0	1	2	0	1
707	2013	girls	10-12 y	non overweight	1o. tercil	1	1	9.11	1	Schoolday	yes	1	0	0	0	1	0	1	1	0	0	2	0	0	0	1	1	0	0	0	0	0	0	0	0	0	2	1	0	0	0	0	0
708	2013	boys	10-12 y	non overweight	1o. tercil	1	1	15.03	1	Schoolday	no	0	0	0	0	0	2	0	0	0	0	2	1	0	0	0	1	0	0	0	0	0	1	0	0	1	1	0	0	1	0	0	0
709	2013	girls	10-12 y	non overweight	1o. tercil	1	1	16.68	2	Schoolday	yes	1	0	0	0	0	0	0	0	0	0	0	0	1	0	0	0	0	1	0	1	0	0	0	1	1	0	0	0	0	0	0	0
710	2013	girls	10-12 y	non overweight	1o. tercil	1	1	14.73	1	Schoolday	yes	1	2	0	0	0	1	0	1	0	0	2	0	0	0	2	1	0	0	0	0	0	0	0	2	0	0	0	0	0	0	0	1
711	2013	boys	10-12 y	non overweight	1o. tercil	6	3	32.89	3	Schoolday	yes	0	0	0	1	0	0	0	1	0	0	0	0	0	0	0	2	0	1	0	0	0	1	1	0	0	0	3	1	1	0	0	0
712	2013	boys	10-12 y	non overweight	1o. tercil	3	2	39.85	3	Schoolday	yes	1	0	0	0	1	0	0	1	0	0	2	0	0	0	0	2	0	0	0	0	0	0	1	0	1	2	0	1	0	0	0	0
713	2013	boys	10-12 y	overweight (including obesity)	1o. tercil	2	2	30.6	3	Schoolday	yes	2	0	0	0	0	0	0	0	0	0	2	0	1	0	0	2	0	0	0	0	1	0	0	0	0	1	1	0	1	0	0	0
714	2013	girls	10-12 y	non overweight	1o. tercil	6	3	32.15	3	Schoolday	yes	0	0	0	0	0	0	0	0	2	0	0	0	0	0	0	1	0	1	0	0	0	0	0	1	0	0	0	0	0	0	0	0
715	2013	girls	10-12 y	non overweight	1o. tercil	1	1	16.04	2	Schoolday	no	2	0	0	0	0	0	0	0	0	0	2	0	0	0	0	0	0	0	0	0	0	0	0	0	1	0	2	0	0	1	0	0
716	2013	girls	10-12 y	non overweight	1o. tercil	3	2	25.01	2	Schoolday	yes	1	0	0	0	0	0	0	0	1	0	1	0	0	0	0	1	0	0	0	0	0	0	1	1	1	0	0	1	1	0	0	0
717	2013	boys	10-12 y	non overweight	1o. tercil	5	3	24.65	2	Schoolday	yes	0	0	0	0	0	0	0	1	0	0	1	0	0	0	0	0	0	1	1	0	0	0	0	0	1	1	2	2	1	1	0	0
718	2013	boys	10-12 y	non overweight	1o. tercil	7	3	19.6	2	Schoolday	no	2	0	0	0	2	0	0	0	0	0	1	0	0	1	1	2	0	0	0	0	0	2	0	0	0	0	0	0	0	0	0	0
719	2013	girls	10-12 y	non overweight	1o. tercil	2	2	25.07	2	Schoolday	yes	1	0	0	0	0	0	0	0	0	0	1	0	0	0	0	2	0	0	1	0	0	0	1	0	0	0	0	0	0	0	0	1
720	2013	boys	10-12 y	overweight (including obesity)	1o. tercil	6	3	55.91	3	Schoolday	no	2	0	0	1	2	1	0	1	0	0	1	0	1	0	0	0	0	0	0	0	0	1	0	0	2	0	0	0	0	0	2	2
721	2013	boys	10-12 y	non overweight	1o. tercil	0	1	32.63	3	Schoolday	yes	2	1	0	0	1	0	0	0	0	0	0	0	1	0	0	0	0	2	0	0	0	2	0	0	0	1	0	0	0	0	0	0
722	2013	girls	10-12 y	non overweight	1o. tercil	3	2	37.52	3	Schoolday	yes	2	0	0	0	2	1	0	0	0	0	2	0	0	0	0	1	0	1	0	0	0	0	1	0	0	4	0	0	0	0	0	0
723	2013	boys	10-12 y	non overweight	1o. tercil	3	2	44.45	3	Schoolday	yes	2	0	0	0	2	0	2	0	0	0	2	0	0	0	0	2	0	0	0	0	0	2	0	0	0	0	0	0	0	1	0	0
724	2013	girls	10-12 y	non overweight	1o. tercil	2	2	27.44	3	Schoolday	yes	2	0	0	0	2	0	0	0	2	0	1	0	0	0	0	2	0	2	0	0	0	2	1	0	1	0	2	0	1	0	0	0
725	2013	girls	10-12 y	non overweight	1o. tercil	2	2	9.88	1	Schoolday	yes	2	1	0	0	0	0	0	0	0	0	1	0	0	0	0	0	0	1	0	1	0	1	1	0	0	0	0	0	0	0	0	1
726	2013	girls	10-12 y	non overweight	1o. tercil	3	2	35.87	3	Schoolday	yes	2	0	1	0	0	0	0	0	0	0	1	0	1	0	0	3	0	0	0	0	0	1	0	2	0	0	0	0	0	0	0	0
727	2013	girls	7-9 y	non overweight	1o. tercil	2	2	25.36	2	Schoolday	no	1	0	1	0	1	0	0	2	0	1	1	0	0	0	1	0	1	0	0	1	0	0	0	0	0	0	1	1	1	1	0	0
728	2013	girls	10-12 y	overweight (including obesity)	1o. tercil	6	3	28	3	Schoolday	yes	2	0	0	0	2	0	1	1	0	0	2	0	0	1	0	0	0	0	0	0	0	0	0	0	1	0	0	0	0	0	0	0
729	2013	girls	10-12 y	non overweight	1o. tercil	3	2	28.96	3	Schoolday	yes	1	0	1	0	1	0	0	1	0	0	2	0	0	0	0	0	1	0	0	0	0	0	0	0	0	1	1	0	0	2	0	0
731	2013	girls	10-12 y	non overweight	1o. tercil	2	2	16.24	2	Schoolday	yes	2	0	0	0	0	1	1	0	0	1	2	0	0	0	0	0	0	0	0	0	0	0	0	0	0	0	3	1	1	1	0	0
740	2013	girls	10-12 y	non overweight	1o. tercil	3	2	27.76	3	Schoolday	no	0	1	0	2	0	0	0	0	0	2	1	1	0	0	2	2	0	0	0	2	0	1	0	2	1	1	0	0	0	1	0	1
741	2013	girls	7-9 y	overweight (including obesity)	1o. tercil	1	1	15.03	1	Schoolday	yes	2	0	0	0	2	0	0	1	0	0	3	0	0	0	0	2	0	0	0	0	0	0	0	0	0	0	0	0	0	0	0	0
742	2013	girls	7-9 y	non overweight	1o. tercil	5	3			Schoolday	no	1	0	0	0	1	1	1	1	0	0	0	0	0	0	0	0	1	0	0	0	0	0	1	1	4	1	0	2	0	0	0	1
743	2013	boys	7-9 y	non overweight	1o. tercil	3	2	7.36	1	Schoolday	no	0	0	0	0	2	0	0	2	0	0	0	0	0	0	0	0	0	1	0	0	0	2	2	0	0	0	2	1	0	0	0	0
744	2013	girls	10-12 y	non overweight	1o. tercil	2	2	14.25	1	Schoolday	yes	2	0	2	0	2	1	0	0	0	0	0	0	0	0	0	0	0	1	1	0	0	0	0	1	0	0	0	0	0	0	0	1
745	2013	boys	7-9 y	overweight (including obesity)	1o. tercil	2	2	25.26	2	Schoolday	no	0	0	0	0	0	0	0	1	0	0	1	0	0	0	0	2	0	0	0	0	0	2	2	0	0	0	0	0	0	0	0	0
747	2013	girls	10-12 y	overweight (including obesity)	1o. tercil	3	2	44.91	3	Schoolday	no	2	0	0	0	0	0	0	1	0	0	2	0	0	0	0	1	0	0	0	0	0	0	0	0	0	0	2	0	0	0	0	2
748	2013	boys	10-12 y	overweight (including obesity)	1o. tercil	3	2	27.96	3	Schoolday	no	2	0	0	0	1	1	1	0	0	1	0	0	0	0	0	0	0	0	0	0	0	0	0	1	0	1	1	0	0	2	0	1
749	2013	boys	10-12 y	non overweight	1o. tercil	4	3	35.56	3	Schoolday	no	1	1	1	0	1	0	0	0	0	0	0	0	0	0	0	1	1	1	2	0	0	1	0	1	1	0	1	0	0	0	0	1
752	2013	girls	7-9 y	overweight (including obesity)	1o. tercil	2	2	13.8	1	Schoolday	yes	1	0	2	0	0	0	0	0	0	0	2	0	0	0	2	1	0	0	1	0	0	0	0	0	2	0	1	0	0	0	0	1
753	2013	boys	10-12 y	non overweight	1o. tercil	3	2	30.78	3	Schoolday	no	1	0	0	0	0	0	0	2	0	0	1	0	0	0	0	1	0	0	0	0	0	0	0	1	0	0	1	0	0	0	0	0
754	2013	boys	7-9 y	non overweight	1o. tercil	5	3	50.87	3	Schoolday	no	1	0	0	0	0	0	0	0	0	0	1	0	0	0	1	2	0	1	0	0	0	1	0	0	0	0	0	0	0	0	0	0
758	2013	boys	10-12 y	non overweight	1o. tercil	4	3	37.13	3	Schoolday	yes	1	0	1	0	1	1	0	1	0	0	2	0	0	0	0	0	1	0	0	0	0	0	0	0	0	1	0	0	0	0	0	0
759	2013	boys	10-12 y	overweight (including obesity)	1o. tercil	1	1	21.4	2	Schoolday	yes	2	0	0	0	0	0	0	1	0	0	3	0	0	0	0	2	0	0	0	0	0	2	0	0	0	0	0	0	0	0	0	0
762	2013	boys	10-12 y	non overweight	1o. tercil	4	3	36.03	3	Schoolday	no	2	0	1	0	2	1	0	0	0	0	2	0	0	0	0	1	0	1	1	0	0	0	0	1	0	0	1	0	0	1	0	0
763	2013	boys	10-12 y	overweight (including obesity)	1o. tercil	1	1	33	3	Schoolday	no	1	0	0	1	1	1	0	0	0	1	1	0	0	0	0	0	0	0	0	0	0	0	0	0	1	0	0	0	0	0	0	0
765	2013	girls	7-9 y	non overweight	1o. tercil	0	1			Schoolday	no	2	0	0	0	2	0	0	0	0	0	1	0	0	0	0	3	0	0	0	0	0	3	0	0	0	0	2	0	0	0	0	0
766	2013	girls	10-12 y	overweight (including obesity)	1o. tercil	2	2	26.5	3	Schoolday	no	1	0	1	0	1	0	0	1	0	1	1	0	1	0	1	0	0	0	1	0	0	0	0	0	2	0	0	0	0	0	0	0
767	2013	boys	10-12 y	overweight (including obesity)	1o. tercil	7	3	17.54	2	Schoolday	no	2	0	0	0	2	0	0	0	0	0	0	0	0	0	0	0	1	0	0	0	0	0	0	0	0	1	3	0	0	1	0	0
770	2013	boys	7-9 y	non overweight	1o. tercil	1	1	19.4	2	Schoolday	no	1	0	0	0	1	0	0	1	0	0	1	0	0	0	0	0	0	2	0	0	0	0	1	0	0	0	1	0	0	0	0	0
771	2013	girls	10-12 y	overweight (including obesity)	1o. tercil	2	2	24.64	2	Schoolday	yes	2	0	0	0	1	0	0	1	0	0	1	0	0	0	0	1	0	0	0	0	0	0	0	0	2	0	1	1	0	0	0	0
772	2013	boys	7-9 y	non overweight	1o. tercil	1	1	47.1	3	Schoolday	no	0	1	1	0	0	0	0	2	2	1	1	2	1	0	1	1	0	1	0	0	0	0	1	2	1	1	2	0	1	0	0	1
773	2013	girls	7-9 y	non overweight	1o. tercil	4	3	33.97	3	Schoolday	yes	1	0	0	0	0	0	0	0	0	0	2	0	0	0	0	2	0	0	0	0	0	0	0	1	3	0	0	0	0	0	0	0
775	2013	boys	7-9 y	non overweight	1o. tercil	2	2	18.4	2	Schoolday	yes	1	1	1	0	2	1	1	0	0	0	0	1	1	1	0	0	0	0	0	0	0	0	0	1	0	1	0	1	0	1	0	1
777	2013	boys	10-12 y	overweight (including obesity)	1o. tercil	0	1			Schoolday	yes	1	0	0	0	1	0	0	1	0	0	0	0	0	0	0	2	1	1	0	0	0	1	0	0	0	0	0	0	0	0	0	0
778	2013	girls	7-9 y	overweight (including obesity)	1o. tercil	3	2			Schoolday	yes	1	0	0	0	1	0	0	0	0	0	0	0	0	0	0	1	0	0	0	0	0	0	1	0	0	0	1	0	0	1	0	0
779	2013	boys	7-9 y	non overweight	1o. tercil	4	3	38.63	3	Schoolday	yes	1	0	0	0	1	0	0	0	0	0	1	0	0	0	0	3	0	1	0	0	0	0	1	0	1	1	1	0	0	0	0	1
780	2013	girls	10-12 y	overweight (including obesity)	1o. tercil	4	3			Schoolday	yes	0	0	0	0	0	0	0	1	1	0	1	1	0	0	1	1	0	0	0	0	0	0	0	1	1	1	0	0	0	2	0	0
781	2013	girls	7-9 y	overweight (including obesity)	1o. tercil	3	2	51.11	3	Schoolday	yes	2	0	0	0	2	0	0	1	0	0	1	1	0	0	0	2	0	0	0	0	0	0	0	1	0	1	1	1	0	0	0	1
784	2013	boys	7-9 y	overweight (including obesity)	1o. tercil	5	3	13.88	1	Schoolday	no	1	1	0	0	0	0	1	0	0	0	2	0	0	0	0	2	0	0	1	0	0	1	0	0	1	0	0	0	0	0	0	0
788	2013	boys	10-12 y	overweight (including obesity)	1o. tercil	2	2	7.6	1	Schoolday	no	0	0	0	0	0	0	0	1	0	0	0	0	0	0	0	2	0	0	0	0	0	0	0	0	0	0	1	0	0	1	0	0
789	2013	boys	10-12 y	non overweight	1o. tercil	3	2	24.6	2	Schoolday	yes	2	0	2	0	1	0	0	1	0	0	2	0	0	1	0	1	0	2	0	0	0	1	0	0	0	0	1	0	0	0	0	0
793	2013	girls	7-9 y	non overweight	1o. tercil	1	1	17.1	2	Schoolday	yes	0	0	0	1	0	0	0	1	1	1	0	0	0	0	0	0	0	2	1	0	0	0	0	0	0	0	0	0	0	0	0	0
794	2013	girls	7-9 y	non overweight	1o. tercil	3	2	14.63	1	Schoolday	no	0	0	0	0	1	1	0	0	1	0	0	0	0	0	0	0	0	1	0	0	0	0	0	0	0	0	0	0	0	0	0	0
796	2013	boys	10-12 y	overweight (including obesity)	1o. tercil	6	3	14.03	1	Schoolday	no	1	1	1	0	0	0	0	0	1	0	2	0	0	0	0	1	0	0	0	0	0	0	0	0	0	4	0	0	0	1	0	0
797	2013	boys	10-12 y	non overweight	1o. tercil	0	1	20.63	2	Schoolday	no	0	0	0	0	0	0	0	2	0	0	0	0	0	0	0	2	0	0	0	0	0	2	0	0	0	0	3	0	0	1	0	0
799	2013	boys	10-12 y	non overweight	1o. tercil	0	1	18.86	2	Schoolday	yes	0	0	0	0	0	0	0	1	0	0	1	0	0	0	0	0	0	0	1	0	0	0	0	0	0	0	0	0	0	2	0	0
801	2013	girls	10-12 y	non overweight	1o. tercil	5	3			Schoolday	yes	0	0	0	0	0	0	0	1	0	0	0	0	0	0	0	1	2	1	1	0	0	1	1	2	1	1	1	2	0	0	1	1
807	2013	girls	10-12 y	overweight (including obesity)	1o. tercil	1	1	20.24	2	Schoolday	yes	1	1	1	0	0	0	0	1	0	0	2	1	0	0	0	1	0	0	0	0	0	0	1	0	0	3	0	0	0	0	0	0
808	2013	boys	7-9 y	overweight (including obesity)	1o. tercil	1	1	17.89	2	Schoolday	yes	1	0	0	1	1	0	0	0	0	0	2	0	0	0	0	1	0	1	0	0	0	0	0	0	2	0	3	0	0	0	0	0
809	2013	boys	10-12 y	non overweight	1o. tercil	1	1	14.26	1	Schoolday	yes	1	1	0	0	2	1	1	1	0	0	2	0	0	0	0	0	0	0	0	0	0	0	0	0	0	0	0	0	0	0	0	0
811	2013	girls	10-12 y	non overweight	1o. tercil	2	2	39.7	3	Schoolday	no	2	3	1	0	2	0	0	0	0	0	0	0	0	0	1	0	1	0	1	0	0	0	0	0	0	1	0	0	0	1	0	0
812	2013	girls	7-9 y	non overweight	1o. tercil	1	1			Schoolday	yes	0	0	0	1	2	0	0	0	0	0	1	0	1	0	1	0	0	0	0	1	1	1	1	0	2	1	1	0	0	0	0	1
813	2013	girls	10-12 y	non overweight	1o. tercil	7	3			Schoolday	yes	1	0	0	0	1	0	0	1	0	0	2	0	0	0	0	0	1	1	0	0	0	0	0	0	0	0	1	0	0	2	0	0
815	2013	boys	10-12 y	non overweight	1o. tercil	4	3	30.7	3	Schoolday	no	2	0	0	0	1	0	0	0	0	0	1	0	0	0	0	1	0	0	0	0	0	1	0	0	0	0	0	0	0	0	0	0
817	2013	girls	10-12 y	overweight (including obesity)	1o. tercil	5	3	23.89	2	Schoolday	no	1	1	1	0	1	1	1	1	0	0	1	0	0	0	2	1	1	2	1	0	0	0	0	0	1	1	0	1	0	0	2	0
818	2013	boys	10-12 y	overweight (including obesity)	1o. tercil	5	3			Schoolday	no	1	0	1	0	0	0	0	0	0	1	1	0	0	0	1	0	0	0	0	0	0	0	0	0	1	2	2	0	0	1	0	0
819	2013	boys	10-12 y	overweight (including obesity)	1o. tercil	1	1	19.1	2	Schoolday	no	1	0	0	0	2	0	0	0	0	0	0	0	0	0	0	2	0	1	0	1	0	0	0	0	0	0	0	0	0	0	0	0
820	2013	boys	7-9 y	overweight (including obesity)	1o. tercil	2	2	48.29	3	Schoolday	yes	2	0	0	0	2	0	0	0	0	0	0	0	0	0	0	1	2	3	0	0	0	0	0	1	1	2	2	1	0	1	0	1
824	2013	girls	10-12 y	overweight (including obesity)	1o. tercil	3	2	18.61	2	Schoolday	no	2	1	0	0	2	0	0	0	0	0	2	0	0	0	1	1	0	0	0	0	0	0	0	0	0	0	0	0	0	0	0	0
828	2013	girls	7-9 y	non overweight	1o. tercil	1	1	29.87	3	Schoolday	yes	1	0	0	1	1	0	0	1	0	0	0	0	0	0	0	1	1	0	0	0	0	0	1	0	0	1	0	0	0	0	0	0
829	2013	girls	10-12 y	non overweight	1o. tercil	0	1			Schoolday	no	0	0	0	0	0	0	0	2	0	0	1	1	0	0	0	1	0	0	0	0	0	0	1	0	1	0	0	1	0	1	0	0
830	2013	girls	7-9 y	non overweight	1o. tercil	2	2	4.9	1	Schoolday	no	0	0	0	0	0	0	0	0	0	0	1	0	0	0	0	0	0	1	0	0	0	0	0	0	0	0	0	0	1	1	0	0
831	2013	girls	7-9 y	non overweight	1o. tercil	1	1	11.3	1	Schoolday	yes	0	0	0	0	0	0	0	0	1	0	0	0	0	0	0	1	0	0	0	0	0	0	0	0	2	0	1	0	0	1	1	0
832	2013	boys	7-9 y	non overweight	1o. tercil	3	2	34.96	3	Schoolday	yes	2	0	1	0	2	1	0	0	0	0	1	0	0	0	0	1	0	1	0	0	0	0	1	1	0	0	0	0	1	0	0	0
834	2013	girls	7-9 y	non overweight	1o. tercil	3	2	38.76	3	Schoolday	yes	1	1	0	0	1	0	0	0	0	1	0	2	0	0	1	0	0	0	0	0	0	1	0	0	0	0	1	1	0	1	0	0
835	2013	girls	10-12 y	non overweight	1o. tercil	3	2	46.84	3	Schoolday	no	2	0	2	0	2	0	0	0	0	0	1	0	0	1	1	2	0	1	0	0	1	0	2	1	0	1	1	0	0	0	0	0
838	2013	boys	10-12 y	non overweight	1o. tercil	6	3	36.53	3	Schoolday	no	2	1	0	0	2	0	0	1	0	0	1	1	0	0	0	2	0	1	0	0	0	2	0	0	0	2	0	2	2	1	0	0
839	2013	boys	7-9 y	overweight (including obesity)	1o. tercil	3	2	5.4	1	Schoolday	no	1	0	1	0	1	0	0	0	0	0	0	0	0	0	0	2	0	0	0	0	0	1	0	0	0	0	0	0	0	0	0	0
840	2013	girls	10-12 y	non overweight	1o. tercil	2	2	21.17	2	Schoolday	no	2	0	1	0	1	0	0	0	0	0	1	0	0	0	3	0	0	0	0	0	0	0	0	0	0	0	0	1	0	1	0	0
841	2013	girls	10-12 y	overweight (including obesity)	1o. tercil	7	3	20	2	Schoolday	no	2	0	1	0	2	1	0	2	0	0	2	1	1	0	1	2	0	1	0	0	0	0	0	1	1	0	0	0	1	0	1	0
842	2013	girls	7-9 y	non overweight	1o. tercil	0	1	30.91	3	Schoolday	yes	1	0	0	0	1	0	0	0	0	0	1	0	0	0	0	2	0	1	1	0	1	0	1	1	1	1	0	0	0	0	0	0
843	2013	boys	10-12 y	overweight (including obesity)	1o. tercil	5	3			Schoolday	yes	0	0	0	0	0	0	0	0	0	0	1	0	0	0	0	2	1	1	0	1	0	1	0	2	0	1	2	1	0	0	1	0
845	2013	boys	10-12 y	non overweight	1o. tercil	11	3			Schoolday	yes	2	0	0	0	2	0	0	0	0	0	0	2	0	0	1	1	0	0	0	0	0	1	0	0	1	2	0	0	0	0	0	0
847	2013	girls	10-12 y	overweight (including obesity)	1o. tercil	5	3	68.55	3	Schoolday	yes	2	1	1	0	1	0	0	0	0	0	1	1	0	0	1	3	0	0	0	0	0	1	0	0	3	1	1	1	0	0	0	0
850	2013	boys	7-9 y	overweight (including obesity)	1o. tercil	0	1	23.5	2	Schoolday	yes	1	0	2	1	0	1	2	0	0	3	0	1	0	0	0	2	1	2	0	1	0	0	1	0	0	0	0	0	0	0	0	0
851	2013	girls	10-12 y	overweight (including obesity)	1o. tercil	2	2	38.71	3	Schoolday	yes	1	1	0	0	1	0	0	1	1	0	2	0	1	0	3	1	0	0	0	0	0	0	0	0	1	2	0	0	0	0	0	0
852	2013	boys	7-9 y	non overweight	1o. tercil	1	1	14.18	1	Schoolday	no	1	0	0	0	0	0	0	0	1	0	0	0	0	0	0	0	1	0	0	0	0	0	0	0	2	0	0	0	0	0	0	0
854	2013	boys	10-12 y	non overweight	1o. tercil	1	1	15.03	1	Schoolday	no	0	0	0	1	0	0	0	0	0	0	0	0	0	0	0	1	1	0	0	0	0	0	0	0	1	0	0	0	0	0	0	0
856	2013	boys	7-9 y	overweight (including obesity)	1o. tercil	0	1	30.4	3	Schoolday	yes	0	0	0	0	0	0	0	0	2	0	0	0	0	0	1	1	0	0	0	0	0	0	0	0	2	0	0	0	0	0	0	0
857	2013	girls	10-12 y	non overweight	1o. tercil	5	3	24.53	2	Schoolday	yes	0	0	0	0	0	0	0	2	0	0	0	1	0	0	0	2	0	0	1	0	0	0	1	1	1	0	0	0	0	0	0	1
859	2013	girls	10-12 y	non overweight	1o. tercil	4	3	36.08	3	Schoolday	yes	1	0	1	0	1	0	0	0	0	0	1	0	0	0	1	2	0	0	0	0	0	3	0	0	0	1	2	0	0	1	0	0
861	2013	boys	10-12 y	non overweight	1o. tercil	1	1	20.3	2	Schoolday	no	0	0	0	1	0	0	0	0	0	0	0	0	0	0	0	0	0	1	0	0	0	1	0	1	1	0	2	1	0	0	1	0
862	2013	girls	10-12 y	non overweight	1o. tercil	2	2	31.34	3	Schoolday	no	2	0	0	0	2	0	0	0	0	0	1	1	0	0	0	0	0	0	0	0	0	1	1	0	1	1	0	1	0	1	0	0
863	2013	boys	7-9 y	overweight (including obesity)	1o. tercil	3	2	8.2	1	Schoolday	yes	1	0	1	0	0	0	0	0	0	0	0	0	0	0	0	4	0	0	0	0	0	0	0	0	1	0	0	0	0	0	0	0
864	2013	boys	7-9 y	non overweight	1o. tercil	1	1	20.8	2	Schoolday	yes	1	0	0	1	1	0	0	1	0	0	1	0	0	0	0	1	1	0	0	0	1	0	2	1	0	1	0	0	0	0	0	0
865	2013	girls	10-12 y	non overweight	2o. tercil	1	1	16.9	2	Not schoolday	no	1	1	0	0	0	0	0	1	0	0	1	0	0	0	1	1	0	2	0	0	0	2	0	0	0	1	0	1	0	0	0	0
868	2013	boys	10-12 y	non overweight	2o. tercil	4	3	36.05	3	Not schoolday	no	2	0	1	0	2	0	0	1	0	0	1	0	2	2	1	1	0	0	0	0	0	0	1	1	1	2	2	1	0	1	0	0
870	2013	girls	7-9 y	overweight (including obesity)	2o. tercil	5	3	29.57	3	Not schoolday	no	2	0	0	0	1	0	1	0	0	1	1	0	0	1	1	1	0	0	0	0	1	0	0	0	2	2	0	0	0	1	0	1
872	2013	girls	10-12 y	overweight (including obesity)	2o. tercil	0	1	27.68	3	Not schoolday	no	1	1	0	0	1	0	0	0	0	1	1	0	0	1	0	1	0	0	0	0	0	0	0	0	1	0	1	0	2	0	0	0
876	2013	girls	10-12 y	non overweight	2o. tercil	4	3	28.4	3	Not schoolday	no	1	2	1	0	0	0	0	1	0	0	2	1	0	0	1	1	0	0	0	0	0	1	0	0	0	2	0	0	0	0	0	0
878	2013	girls	7-9 y	non overweight	3o. tercil	1	1	20.07	2	Not schoolday	no	1	0	0	0	0	1	0	2	1	2	1	0	0	0	0	0	2	0	0	0	0	0	1	1	0	1	1	2	0	1	0	2
879	2013	girls	10-12 y	non overweight	2o. tercil	2	2	27.93	3	Not schoolday	no	1	0	0	0	0	1	0	0	1	0	1	0	0	0	1	1	0	1	0	0	1	0	0	1	1	1	1	1	0	0	0	1
880	2013	boys	7-9 y	overweight (including obesity)	3o. tercil	3	2	17.22	2	Not schoolday	no	0	0	0	0	0	0	0	1	0	0	1	0	0	0	0	2	0	0	0	0	0	0	0	0	1	0	0	0	0	0	0	0
881	2013	girls	10-12 y	non overweight	2o. tercil	7	3			Not schoolday	no	1	0	0	0	0	0	0	0	0	0	0	0	0	1	0	3	0	0	0	0	3	0	0	0	1	1	2	0	0	1	0	0
884	2013	girls	10-12 y	non overweight	2o. tercil	5	3	32.24	3	Not schoolday	no	0	0	0	0	0	2	0	2	0	0	0	0	0	0	1	2	0	0	0	0	0	0	0	0	2	1	1	0	0	0	0	0
887	2013	boys	7-9 y	non overweight	3o. tercil	5	3	13.58	1	Not schoolday	no	0	1	0	0	1	0	0	1	0	0	0	1	0	0	0	2	0	0	0	0	0	0	0	1	2	0	3	0	0	1	0	0
889	2013	boys	7-9 y	overweight (including obesity)	3o. tercil	3	2	52.66	3	Not schoolday	no	0	0	0	1	0	0	0	0	0	1	1	1	0	0	0	0	0	1	0	0	0	1	0	1	1	0	1	0	0	2	0	1
893	2013	boys	7-9 y	non overweight	2o. tercil	4	3	23.15	2	Not schoolday	no	2	1	1	0	2	1	0	0	0	0	0	1	0	0	1	0	1	2	0	0	0	1	1	2	2	2	0	0	0	0	0	0
894	2013	girls	7-9 y	overweight (including obesity)	2o. tercil	3	2	29.96	3	Not schoolday	no	1	0	0	0	1	0	1	0	0	1	0	0	0	0	2	0	0	0	0	0	0	1	1	2	0	1	1	0	0	0	1	1
895	2013	girls	10-12 y	overweight (including obesity)	2o. tercil	5	3	19.65	2	Not schoolday	no	1	0	0	0	0	0	0	0	1	0	1	0	0	0	0	1	0	0	0	0	0	2	0	1	0	2	0	1	0	0	0	0
897	2013	girls	10-12 y	non overweight	2o. tercil	7	3	53.99	3	Not schoolday	no	1	0	0	0	0	0	0	0	0	0	0	0	0	1	3	0	1	2	1	0	0	1	0	1	1	0	1	2	0	1	0	0
898	2013	girls	10-12 y	overweight (including obesity)	2o. tercil	5	3	42.98	3	Not schoolday	no	0	0	0	0	0	0	0	0	0	0	1	1	0	0	3	2	0	0	0	0	0	1	0	0	0	1	0	0	0	0	0	1
900	2013	boys	10-12 y	non overweight	2o. tercil	0	1	44	3	Not schoolday	no	1	0	0	0	1	0	0	0	0	0	1	1	0	0	0	0	1	0	0	0	0	2	0	0	0	0	3	1	0	3	0	1
901	2013	boys	10-12 y	overweight (including obesity)	3o. tercil	1	1			Not schoolday	no	0	0	0	1	0	0	0	0	0	0	0	0	0	0	1	0	0	1	0	0	0	0	0	0	0	0	1	0	0	0	0	0
903	2013	boys	7-9 y	non overweight	2o. tercil	11	3			Not schoolday	no	2	0	0	0	0	0	0	0	0	0	2	0	0	0	0	1	0	0	0	0	0	0	0	0	0	1	3	2	2	0	0	2
904	2013	boys	7-9 y	overweight (including obesity)	3o. tercil	6	3	18.8	2	Not schoolday	no	1	0	0	0	0	1	1	1	0	0	0	0	0	0	0	1	0	1	0	0	0	3	0	0	0	2	1	1	0	0	0	3
905	2013	girls	10-12 y	non overweight	2o. tercil	3	2	15.98	2	Not schoolday	no	1	0	0	0	0	0	0	0	0	0	0	0	0	1	0	1	1	1	0	0	0	2	0	0	0	1	1	0	0	0	0	0
906	2013	girls	7-9 y	non overweight	3o. tercil	3	2	20.79	2	Not schoolday	no	2	0	0	0	0	2	0	0	0	0	2	0	0	0	0	1	0	1	0	0	0	0	0	0	1	0	3	0	0	0	0	0
907	2013	girls	7-9 y	non overweight	3o. tercil	1	1	17.66	2	Not schoolday	no	2	0	0	0	1	1	0	0	0	0	2	0	0	0	0	2	0	0	0	0	0	2	1	1	0	0	0	0	0	0	0	0
908	2013	girls	7-9 y	non overweight	2o. tercil	1	1	59.26	3	Not schoolday	no	2	0	0	0	0	2	2	0	0	0	2	2	0	1	1	2	1	1	0	0	0	0	0	0	2	2	0	0	0	0	0	1
909	2013	girls	7-9 y	non overweight	2o. tercil	4	3	34.41	3	Not schoolday	no	1	0	0	0	0	1	1	0	1	0	1	0	0	0	1	2	1	1	0	0	0	1	0	0	2	1	1	0	0	1	0	0
912	2013	girls	10-12 y	non overweight	2o. tercil	5	3	28.56	3	Not schoolday	no	0	0	0	1	0	0	0	1	0	0	0	0	0	0	1	1	1	1	0	0	0	0	1	1	1	0	0	0	0	0	0	0
914	2013	girls	7-9 y	non overweight	2o. tercil	2	2	9.28	1	Not schoolday	no	0	0	0	0	0	0	0	0	0	1	0	0	0	0	0	0	0	0	0	0	0	0	2	0	0	0	1	0	0	0	0	0
919	2013	boys	10-12 y	overweight (including obesity)	2o. tercil	0	1			Not schoolday	no	0	0	0	0	0	0	0	0	1	1	1	0	0	0	0	2	0	0	0	0	1	0	0	0	1	0	1	0	0	0	0	0
923	2013	boys	7-9 y	non overweight	3o. tercil	4	3	19.23	2	Not schoolday	no	0	0	0	0	0	0	0	1	0	0	0	0	0	0	0	1	0	0	0	0	0	0	1	0	0	0	3	1	0	1	0	1
925	2013	boys	10-12 y	overweight (including obesity)	3o. tercil	1	1			Not schoolday	no	2	0	0	0	2	0	0	1	0	0	0	0	0	1	0	0	0	0	0	1	0	0	0	0	0	1	0	0	0	0	0	0
926	2013	boys	7-9 y	non overweight	3o. tercil	7	3	21	2	Not schoolday	no	2	0	1	0	2	0	0	0	0	0	0	1	0	0	0	1	0	0	0	0	0	0	0	0	0	0	0	0	0	0	0	0
927	2013	boys	10-12 y	overweight (including obesity)	3o. tercil	0	1	38.4	3	Not schoolday	no	1	0	0	0	0	0	0	0	0	0	1	0	0	0	0	1	0	0	0	0	0	0	0	1	0	0	0	0	0	2	0	0
928	2013	girls	7-9 y	non overweight	2o. tercil	0	1	69.53	3	Not schoolday	no	0	0	1	2	1	0	1	1	0	1	0	1	1	0	1	1	1	1	3	1	2	1	1	1	0	0	0	1	0	0	0	0
929	2013	girls	7-9 y	overweight (including obesity)	3o. tercil	0	1	13.99	1	Not schoolday	no	2	0	1	0	0	1	0	0	0	0	2	0	0	0	0	1	0	0	0	0	0	1	1	2	0	1	0	1	0	1	0	1
930	2013	girls	7-9 y	non overweight	3o. tercil	2	2	11.5	1	Not schoolday	no	1	0	0	0	1	1	0	0	0	0	1	1	0	0	0	1	0	0	0	0	1	1	1	1	0	2	1	1	1	1	0	0
931	2013	girls	7-9 y	non overweight	2o. tercil	1	1			Not schoolday	no	1	0	0	0	2	0	0	0	0	0	0	0	0	0	0	0	0	1	0	0	0	0	0	0	0	0	1	0	0	0	0	0
932	2013	boys	7-9 y	overweight (including obesity)	3o. tercil	2	2	29.61	3	Not schoolday	no	0	0	0	0	0	0	0	1	0	0	0	0	0	0	0	1	0	0	0	0	0	0	0	1	1	0	2	0	0	1	0	0
933	2013	boys	7-9 y	overweight (including obesity)	3o. tercil	2	2	44.65	3	Not schoolday	no	1	0	0	0	1	1	1	1	0	1	1	0	1	0	0	0	1	0	0	0	0	0	0	0	0	0	2	0	0	1	0	1
934	2013	boys	10-12 y	overweight (including obesity)	2o. tercil	2	2	14.78	1	Not schoolday	no	1	0	0	0	0	0	0	0	0	0	1	0	0	0	0	1	0	0	0	0	0	0	0	0	1	0	1	0	1	0	0	0
935	2013	girls	7-9 y	non overweight	3o. tercil	0	1	34.77	3	Not schoolday	no	2	0	0	0	2	0	0	0	0	0	2	0	0	0	2	1	0	0	0	0	0	0	0	0	0	2	0	0	0	0	0	0
937	2013	girls	10-12 y	non overweight	2o. tercil	2	2	19.76	2	Not schoolday	no	1	0	0	0	0	0	0	1	0	0	2	0	0	0	1	1	0	0	0	0	1	0	0	0	1	2	1	0	0	0	0	1
938	2013	boys	7-9 y	non overweight	2o. tercil	3	2	15.78	2	Not schoolday	no	1	0	0	0	0	0	0	0	0	0	1	0	0	0	0	1	0	0	0	0	0	0	0	0	0	0	1	0	0	2	0	0
940	2013	boys	7-9 y	overweight (including obesity)	2o. tercil	1	1	30.23	3	Not schoolday	no	0	0	0	0	0	0	0	0	0	1	2	1	0	0	0	1	0	0	0	0	0	1	0	0	0	0	1	0	0	0	0	0
941	2013	boys	7-9 y	non overweight	3o. tercil	4	3	5.25	1	Not schoolday	no	0	0	0	0	0	0	0	1	0	0	1	0	0	0	0	3	0	0	0	0	0	0	0	0	0	3	1	0	1	0	0	0
942	2013	girls	10-12 y	overweight (including obesity)	2o. tercil	4	3	17.34	2	Not schoolday	no	0	0	1	0	0	0	0	1	0	0	1	0	0	0	0	2	0	0	0	0	2	0	1	0	0	1	0	0	0	1	0	0
943	2013	girls	7-9 y	non overweight	3o. tercil	1	1	8.96	1	Not schoolday	no	0	0	0	0	0	0	0	0	0	0	1	0	0	0	0	2	0	1	0	0	1	0	0	0	1	1	1	2	0	1	0	1
944	2013	boys	10-12 y	non overweight	2o. tercil	3	2	15.91	2	Not schoolday	no	0	0	0	0	0	0	0	0	0	1	0	0	0	0	0	0	0	0	0	0	0	1	0	0	0	0	0	1	1	0	0	0
945	2013	girls	7-9 y	overweight (including obesity)	3o. tercil	3	2	4.8	1	Not schoolday	no	1	0	0	0	1	0	1	1	0	0	0	0	0	0	0	1	0	1	0	0	0	1	0	0	1	0	1	0	0	1	0	2
947	2013	boys	10-12 y	overweight (including obesity)	2o. tercil	3	2	13	1	Not schoolday	no	1	0	0	0	0	1	0	0	0	0	1	0	0	0	0	0	0	0	0	0	0	0	1	0	0	0	0	0	1	0	0	3
948	2013	boys	10-12 y	overweight (including obesity)	3o. tercil	1	1	28.63	3	Not schoolday	no	1	1	1	0	0	0	0	0	0	1	0	0	0	1	0	0	0	1	1	0	0	0	0	0	1	1	0	0	0	1	0	0
949	2013	girls	7-9 y	overweight (including obesity)	2o. tercil	3	2	62.91	3	Not schoolday	no	3	0	0	0	3	0	0	0	0	0	3	0	0	0	0	1	0	0	0	0	0	2	2	0	0	2	2	0	0	0	0	2
950	2013	girls	7-9 y	non overweight	3o. tercil	0	1	10.68	1	Not schoolday	no	0	0	0	0	0	0	0	0	0	1	2	0	0	0	0	4	0	0	0	0	1	0	0	0	0	1	2	1	0	0	0	1
951	2013	boys	7-9 y	non overweight	2o. tercil	1	1	39.8	3	Not schoolday	no	0	0	0	1	0	0	0	0	0	0	1	0	0	0	0	1	1	2	0	0	0	0	0	0	2	0	1	0	0	0	0	0
952	2013	girls	7-9 y	non overweight	3o. tercil	3	2	11.39	1	Not schoolday	no	0	1	1	0	0	0	0	1	0	1	1	0	0	0	0	1	0	0	0	0	1	0	0	0	1	1	2	0	0	1	0	1
956	2013	girls	10-12 y	non overweight	3o. tercil	4	3	6.45	1	Not schoolday	no	2	1	0	0	0	0	0	0	0	0	2	1	0	0	0	2	0	1	0	0	1	1	0	0	1	0	2	0	0	0	0	2
957	2013	girls	10-12 y	non overweight	2o. tercil	3	2	29.42	3	Not schoolday	no	1	1	0	0	1	0	0	1	0	0	0	1	0	0	0	1	0	0	0	0	0	0	1	1	1	1	0	0	0	0	1	0
958	2013	boys	7-9 y	non overweight	2o. tercil	0	1	29.83	3	Not schoolday	no	1	1	2	1	0	2	1	1	0	2	2	0	0	0	0	0	0	0	1	0	0	0	0	0	0	1	0	0	0	0	0	1
960	2013	boys	7-9 y	overweight (including obesity)	2o. tercil	1	1	11.56	1	Not schoolday	no	1	0	0	0	1	0	0	0	0	0	1	0	0	0	0	2	0	0	0	0	0	0	0	0	2	0	0	0	0	1	0	0
961	2013	boys	10-12 y	overweight (including obesity)	2o. tercil	3	2	3.6	1	Not schoolday	no	2	0	0	0	1	0	0	0	0	0	0	0	0	0	0	0	0	0	0	0	0	0	0	0	0	0	1	0	0	1	0	0
962	2013	girls	10-12 y	non overweight	2o. tercil	2	2			Not schoolday	no	0	0	0	0	0	0	0	0	0	1	0	0	0	0	0	1	0	0	1	0	0	0	0	0	0	0	0	0	0	1	0	1
963	2013	boys	10-12 y	overweight (including obesity)	2o. tercil	3	2	7.78	1	Not schoolday	no	1	0	0	0	0	0	0	0	0	0	1	0	0	1	0	0	0	0	0	0	0	0	2	0	0	1	0	0	0	1	0	0
964	2013	boys	7-9 y	non overweight	3o. tercil	3	2	25.12	2	Not schoolday	no	0	0	1	0	1	1	0	1	0	0	0	0	0	2	1	2	1	0	0	0	0	0	0	0	0	3	0	0	0	1	0	1
965	2013	boys	10-12 y	overweight (including obesity)	2o. tercil	1	1	51.13	3	Not schoolday	no	1	0	0	0	1	0	0	1	0	1	2	1	0	0	0	1	0	1	1	0	0	1	0	0	0	1	2	0	0	2	0	1
966	2013	boys	10-12 y	non overweight	2o. tercil	5	3	47.58	3	Not schoolday	no	2	1	2	0	1	0	0	0	0	0	1	0	1	1	1	3	1	2	0	0	1	2	1	1	1	1	0	0	0	0	0	0
967	2013	boys	7-9 y	overweight (including obesity)	2o. tercil	3	2	41.61	3	Not schoolday	no	0	0	0	1	0	0	0	0	0	0	1	0	0	0	1	0	0	0	0	0	0	0	0	0	0	1	1	0	0	0	1	0
968	2013	girls	7-9 y	non overweight	3o. tercil	6	3	28.44	3	Not schoolday	no	2	0	0	0	2	1	0	0	0	0	0	1	0	1	0	0	0	0	0	0	0	0	0	0	0	0	4	0	0	3	0	1
969	2013	boys	10-12 y	overweight (including obesity)	3o. tercil	3	2	8.3	1	Not schoolday	no	0	0	0	0	1	0	1	1	0	0	0	0	0	0	0	2	0	0	0	0	0	0	0	0	1	1	0	0	0	0	0	0
970	2013	boys	7-9 y	overweight (including obesity)	3o. tercil	5	3	30.05	3	Not schoolday	no	0	0	0	0	0	0	0	1	0	0	0	0	0	0	0	2	1	1	2	2	0	0	0	1	1	0	0	0	0	0	0	0
971	2013	girls	7-9 y	non overweight	3o. tercil	0	1	20.42	2	Not schoolday	no	2	1	0	0	1	1	0	1	0	0	1	0	0	2	0	2	0	1	0	0	0	2	0	0	0	2	0	0	0	1	0	1
972	2013	girls	10-12 y	non overweight	2o. tercil	5	3	18.38	2	Not schoolday	no	1	0	0	0	0	0	0	0	0	0	2	0	0	0	0	0	0	2	0	0	0	0	0	0	0	0	0	1	0	0	0	0
973	2013	girls	7-9 y	non overweight	3o. tercil	2	2			Not schoolday	no	1	0	0	0	0	0	0	0	0	1	0	1	0	1	0	2	0	0	0	0	0	0	0	0	0	0	1	1	0	0	0	0
975	2013	girls	10-12 y	non overweight	3o. tercil	4	3	16.51	2	Not schoolday	no	1	0	0	0	0	0	0	0	0	0	1	0	0	0	1	2	0	0	0	0	0	0	2	0	0	0	1	0	0	0	0	0
977	2013	boys	10-12 y	non overweight	3o. tercil	2	2	14.31	1	Schoolday	no	2	2	0	0	1	0	0	0	0	0	1	0	1	0	0	1	0	0	0	0	0	0	1	0	0	0	0	0	0	0	0	0
979	2013	boys	10-12 y	non overweight	3o. tercil	4	3	10.58	1	Schoolday	no	2	0	0	0	2	0	0	0	0	0	2	1	0	0	1	2	0	0	0	0	1	0	0	0	3	0	0	0	0	0	0	0
982	2013	girls	10-12 y	non overweight	3o. tercil	1	1	48.82	3	Schoolday	no	3	0	1	0	1	0	0	0	0	0	3	0	0	0	2	1	0	0	0	0	0	0	0	0	2	2	1	1	0	0	0	2
985	2013	girls	7-9 y	non overweight	3o. tercil	2	2	15.09	2	Schoolday	no	0	0	0	1	0	0	0	1	0	0	0	0	0	0	0	0	0	0	0	0	0	1	0	0	0	1	1	0	1	0	0	2
987	2013	boys	10-12 y	non overweight	3o. tercil	1	1	15.5	2	Schoolday	yes	1	0	0	0	0	0	0	1	0	0	1	0	0	0	1	2	0	0	1	0	1	0	0	0	1	0	0	0	0	0	0	0
988	2013	boys	10-12 y	non overweight	3o. tercil	4	3	28.46	3	Schoolday	no	2	0	1	0	0	0	0	0	0	0	2	1	0	0	2	1	0	0	0	0	0	1	0	0	0	0	2	0	0	0	0	0
992	2013	girls	10-12 y	non overweight	3o. tercil	3	2	23.09	2	Schoolday	no	1	0	1	0	1	0	0	0	0	0	1	1	1	0	2	3	0	2	0	0	0	0	1	1	1	1	2	1	0	0	0	1
994	2013	boys	7-9 y	overweight (including obesity)	3o. tercil	2	2	69.93	3	Schoolday	yes	0	0	0	1	0	1	0	1	0	3	3	0	1	2	0	0	0	2	0	1	0	0	0	0	0	1	1	0	2	0	0	0
996	2013	girls	10-12 y	overweight (including obesity)	3o. tercil	5	3	12.48	1	Schoolday	no	1	0	0	0	1	0	0	0	0	0	0	1	0	0	1	2	0	0	0	0	1	0	0	0	0	3	0	0	0	0	0	0
999	2013	boys	10-12 y	non overweight	3o. tercil	3	2	30.89	3	Schoolday	no	1	0	0	0	0	0	1	0	0	1	2	1	0	0	0	2	0	0	0	0	2	0	0	1	2	0	0	1	1	0	0	0
1000	2013	boys	10-12 y	non overweight	3o. tercil	5	3	36.48	3	Schoolday	no	2	0	1	0	1	0	0	0	0	0	1	0	0	0	1	1	0	0	0	0	0	1	0	0	0	1	0	0	0	0	1	1
1003	2013	boys	7-9 y	non overweight	3o. tercil	4	3	14.65	1	Schoolday	yes	1	0	0	0	1	1	0	0	0	0	0	0	1	1	0	1	0	1	0	0	0	0	0	1	0	2	0	0	0	0	0	0
1006	2013	boys	7-9 y	overweight (including obesity)	3o. tercil	3	2	18.63	2	Schoolday	no	1	0	0	0	1	0	0	1	0	0	0	0	0	0	0	2	0	0	0	0	0	0	0	1	1	0	0	0	0	0	0	0
1007	2013	girls	10-12 y	overweight (including obesity)	3o. tercil	3	2	20.71	2	Schoolday	yes	2	0	0	0	2	0	0	0	0	0	3	1	0	0	0	2	0	0	0	0	0	2	0	0	0	1	1	0	0	0	0	0
1010	2013	boys	10-12 y	non overweight	3o. tercil	2	2	12.95	1	Schoolday	yes	3	0	0	0	2	0	0	0	0	0	3	0	0	0	0	1	0	1	0	0	0	0	0	1	1	0	2	0	0	0	0	0
1013	2013	girls	10-12 y	non overweight	3o. tercil	4	3	13.85	1	Schoolday	no	0	0	0	0	0	0	1	1	0	0	2	0	0	0	0	1	0	0	0	0	1	0	0	0	0	3	0	1	0	0	0	0
1015	2013	girls	7-9 y	non overweight	3o. tercil	3	2	18.26	2	Schoolday	yes	0	2	0	0	0	0	1	1	1	1	1	0	0	0	1	0	0	0	0	0	0	0	0	0	1	0	0	1	0	0	0	1
1016	2013	boys	7-9 y	non overweight	3o. tercil	3	2	44.01	3	Schoolday	no	1	0	0	0	1	0	0	0	0	0	1	0	0	0	0	2	0	1	0	0	0	0	0	0	1	2	1	0	0	1	0	0
1017	2013	boys	10-12 y	non overweight	3o. tercil	4	3	16.06	2	Schoolday	no	1	0	0	0	1	0	0	0	1	0	1	1	1	0	0	1	0	1	0	0	1	0	0	1	1	0	1	0	0	0	0	0
1019	2013	boys	7-9 y	non overweight	3o. tercil	0	1	22.33	2	Schoolday	yes	0	0	0	0	0	0	0	0	0	0	1	0	0	0	0	0	0	0	1	0	0	0	0	0	1	0	0	0	0	1	0	1
1021	2013	boys	10-12 y	non overweight	3o. tercil	3	2	37.06	3	Schoolday	no	1	0	0	1	1	0	0	1	0	0	1	0	0	0	0	4	0	1	0	0	0	2	0	0	0	0	1	0	0	0	0	0
1022	2013	boys	10-12 y	overweight (including obesity)	3o. tercil	4	3	16.2	2	Schoolday	yes	0	0	0	0	0	0	0	0	0	0	1	0	0	0	2	2	0	0	0	0	1	0	0	1	0	0	3	0	0	2	0	0
1023	2013	girls	10-12 y	overweight (including obesity)	3o. tercil	3	2	61.02	3	Schoolday	yes	1	0	0	0	1	0	0	1	0	0	0	0	0	0	0	0	0	0	0	0	0	0	0	0	1	1	0	0	0	0	0	0
1025	2013	boys	10-12 y	non overweight	3o. tercil	0	1	15.09	2	Schoolday	no	2	0	1	0	2	2	0	0	0	1	2	0	0	0	1	2	0	0	0	0	0	0	0	0	0	1	0	0	0	0	0	0
1026	2013	boys	10-12 y	non overweight	3o. tercil	9	3	52.22	3	Schoolday	yes	0	0	0	2	0	0	0	1	0	1	2	2	0	0	0	0	1	2	2	0	1	0	0	2	0	0	4	0	0	1	1	0
1027	2013	girls	7-9 y	overweight (including obesity)	3o. tercil	2	2	15.02	1	Schoolday	yes	1	0	0	0	0	0	0	0	1	1	0	1	0	0	2	1	0	0	1	0	0	0	1	1	0	1	0	0	0	1	0	2
1029	2013	girls	10-12 y	non overweight	3o. tercil	3	2	4.95	1	Schoolday	no	1	0	0	0	0	0	0	0	0	0	1	1	0	0	0	1	0	0	0	0	0	0	0	0	1	0	4	0	0	2	0	0
1030	2013	girls	7-9 y	non overweight	3o. tercil	0	1	8.15	1	Schoolday	yes	0	0	0	0	0	0	0	0	0	0	0	1	0	0	0	2	0	1	1	0	0	0	0	0	0	0	0	0	0	0	0	0
1034	2013	girls	10-12 y	non overweight	3o. tercil	1	1			Schoolday	no	0	0	0	1	0	0	0	0	0	0	0	0	0	0	0	0	1	0	0	0	0	0	0	0	1	0	0	2	0	1	0	0
1035	2013	boys	7-9 y	non overweight	3o. tercil	2	2	20.6	2	Schoolday	no	0	0	0	0	0	0	0	0	0	0	0	0	0	0	1	1	0	0	0	0	0	0	0	0	0	2	1	0	0	0	2	0
1036	2013	boys	10-12 y	non overweight	3o. tercil	2	2	4.56	1	Schoolday	no	1	0	0	0	0	0	0	0	0	0	1	0	0	0	0	1	0	0	0	0	0	0	0	0	0	2	1	1	0	1	0	0
1037	2013	boys	10-12 y	overweight (including obesity)	3o. tercil	3	2	15.6	2	Schoolday	no	1	0	0	0	0	0	0	2	0	0	2	0	0	0	0	0	0	0	1	0	0	0	0	0	0	3	3	1	1	0	0	1
1038	2013	girls	7-9 y	overweight (including obesity)	3o. tercil	0	1	12.09	1	Schoolday	yes	1	1	0	0	0	0	0	0	0	0	1	0	0	0	1	1	0	0	0	0	0	0	0	1	0	0	0	0	0	0	0	0
1040	2013	boys	7-9 y	overweight (including obesity)	3o. tercil	1	1	47.9	3	Schoolday	yes	1	0	0	0	1	0	0	0	0	0	1	0	0	1	2	2	0	2	0	0	0	1	1	1	0	3	1	1	0	0	0	0
1042	2013	girls	7-9 y	non overweight	3o. tercil	2	2			Schoolday	no	1	0	0	0	1	0	0	0	0	1	1	0	0	0	0	0	0	0	0	0	0	0	0	0	0	1	0	0	1	0	0	0
1045	2013	girls	10-12 y	overweight (including obesity)	3o. tercil	2	2	19.28	2	Schoolday	yes	1	0	0	0	1	0	0	0	0	1	1	0	0	0	0	1	0	0	0	0	0	0	0	0	0	1	0	0	0	1	0	0
1046	2013	boys	10-12 y	non overweight	3o. tercil	6	3	20.32	2	Schoolday	no	1	0	0	0	1	0	0	0	0	1	1	0	0	0	0	0	0	1	1	0	0	0	1	2	0	0	0	0	0	0	0	0
1048	2013	boys	7-9 y	non overweight	3o. tercil	0	1	29.62	3	Schoolday	yes	1	0	0	0	1	1	0	1	0	0	0	0	0	0	0	0	0	2	0	0	0	1	0	1	2	2	0	0	0	0	0	0
1049	2013	girls	10-12 y	non overweight	3o. tercil	2	2	22.63	2	Schoolday	no	1	0	0	0	1	0	0	0	0	1	1	0	0	0	0	2	0	0	0	0	0	2	0	0	1	1	0	0	1	0	0	1
1050	2013	boys	7-9 y	non overweight	3o. tercil	1	1	11.6	1	Schoolday	no	2	0	0	0	2	0	0	0	0	0	2	0	0	0	0	1	0	0	0	0	0	0	0	0	1	1	1	0	0	0	0	1
1051	2013	boys	7-9 y	non overweight	3o. tercil	2	2	32.65	3	Schoolday	yes	1	0	1	0	0	0	0	0	0	1	0	0	0	1	0	0	0	2	0	0	0	0	1	1	0	1	1	0	0	0	0	0
1052	2013	boys	10-12 y	overweight (including obesity)	3o. tercil	5	3	15.19	2	Schoolday	no	1	1	0	0	1	0	0	2	0	0	2	0	0	0	0	0	0	1	0	0	0	0	0	0	1	1	2	0	0	0	0	0
1053	2013	boys	10-12 y	overweight (including obesity)	3o. tercil	1	1			Schoolday	yes	1	0	0	0	1	0	0	0	0	1	1	0	0	0	0	1	0	0	0	0	0	0	0	1	0	1	0	0	0	0	0	0
1056	2013	boys	7-9 y	non overweight	3o. tercil	2	2	20	2	Schoolday	no	2	0	0	0	2	0	0	0	0	0	0	1	1	0	0	3	0	0	0	0	0	0	1	0	0	1	0	0	0	0	0	0
1057	2013	girls	10-12 y	non overweight	3o. tercil	1	1	13.89	1	Schoolday	no	1	1	0	0	1	0	1	0	2	0	0	0	1	0	0	2	0	0	0	0	0	0	0	0	0	3	2	0	0	1	0	0
1058	2013	girls	10-12 y	non overweight	3o. tercil	5	3	17.39	2	Schoolday	yes	2	0	2	0	2	0	0	0	0	0	2	0	0	0	1	1	0	0	0	0	1	1	0	0	0	3	0	0	0	0	0	0
1060	2013	boys	10-12 y	non overweight	3o. tercil	3	2	29.12	3	Schoolday	yes	2	0	0	0	2	0	0	0	0	0	1	1	0	0	1	2	0	0	0	0	0	0	0	0	1	0	0	1	0	0	0	0
1063	2013	girls	10-12 y	non overweight	3o. tercil	2	2	9.59	1	Schoolday	no	0	0	2	0	0	0	0	2	0	0	0	0	0	0	1	0	0	0	0	0	0	0	0	0	0	0	0	1	0	0	0	0
1064	2013	boys	7-9 y	non overweight	3o. tercil	3	2	4.35	1	Schoolday	no	0	2	0	0	0	0	0	1	0	0	2	0	0	0	0	1	0	0	0	0	0	0	0	1	0	0	0	1	0	0	0	0
1065	2013	girls	7-9 y	overweight (including obesity)	2o. tercil	1	1	18.5	2	Schoolday	yes	1	2	0	0	0	0	0	1	0	0	1	0	0	0	0	0	0	0	0	0	0	0	0	1	1	0	0	0	0	0	0	0
1066	2013	girls	10-12 y	non overweight	2o. tercil	5	3			Schoolday	no	3	1	1	0	0	0	0	0	0	1	2	1	0	0	2	0	0	0	0	0	0	0	0	0	0	3	0	0	0	0	0	0
1067	2013	boys	10-12 y	overweight (including obesity)	2o. tercil	6	3	30.5	3	Schoolday	no	1	0	2	0	1	0	0	1	0	2	1	0	0	0	0	1	0	0	0	0	0	1	0	0	1	0	2	1	0	1	0	2
1068	2013	girls	7-9 y	non overweight	3o. tercil	0	1	14.53	1	Schoolday	yes	1	0	0	0	0	0	0	1	0	0	0	0	0	1	0	1	0	0	1	0	0	0	0	0	0	2	0	0	0	0	0	1
1070	2013	boys	7-9 y	overweight (including obesity)	2o. tercil	3	2	16.56	2	Schoolday	yes	2	1	0	0	2	0	2	0	0	0	0	0	0	0	0	0	0	1	0	0	0	0	2	0	2	0	0	0	0	0	0	0
1071	2013	girls	7-9 y	non overweight	2o. tercil	1	1	32.05	3	Schoolday	yes	1	2	0	0	0	0	0	0	0	0	2	0	0	0	1	2	0	0	0	0	0	1	0	0	0	1	1	0	0	1	0	0
1072	2013	girls	10-12 y	non overweight	2o. tercil	4	3	27.01	3	Schoolday	yes	1	0	0	0	0	0	1	1	0	0	2	1	0	0	2	3	0	0	0	0	0	0	1	0	0	2	0	1	0	0	0	0
1073	2013	boys	10-12 y	overweight (including obesity)	2o. tercil	4	3	16.45	2	Schoolday	yes	2	0	0	0	2	0	0	0	0	0	2	0	0	0	0	2	0	0	0	0	0	2	0	0	0	0	1	0	1	0	0	0
1074	2013	girls	7-9 y	non overweight	2o. tercil	0	1			Schoolday	yes	1	0	0	0	0	0	2	0	0	0	0	2	0	0	0	2	0	1	0	0	0	0	1	0	0	1	0	0	0	0	0	0
1076	2013	girls	7-9 y	non overweight	3o. tercil	4	3	19.53	2	Schoolday	no	1	0	0	0	0	0	0	1	0	0	1	0	0	1	0	0	0	0	0	1	0	1	0	0	1	0	0	0	0	0	0	0
1077	2013	boys	7-9 y	non overweight	3o. tercil	0	1	27.6	3	Schoolday	yes	0	0	0	2	0	0	0	0	0	0	0	0	0	0	1	1	0	0	1	0	0	0	0	2	1	0	0	0	0	0	0	0
1079	2013	girls	7-9 y	non overweight	2o. tercil	3	2	14.29	1	Schoolday	yes	2	0	0	0	2	0	0	1	0	0	2	0	0	0	0	1	0	0	0	0	0	0	0	1	0	0	1	0	0	0	0	0
1080	2013	boys	10-12 y	non overweight	2o. tercil	0	1	52.39	3	Schoolday	yes	1	0	0	0	0	0	0	1	1	1	1	0	1	0	0	3	0	1	0	0	1	0	0	2	2	0	2	1	0	1	0	0
1081	2013	boys	10-12 y	non overweight	3o. tercil	0	1			Schoolday	yes	0	0	0	0	1	0	0	0	0	0	0	1	0	0	0	1	0	0	0	0	0	1	0	0	0	0	0	1	0	0	0	1
1082	2013	girls	10-12 y	overweight (including obesity)	2o. tercil	1	1	29.73	3	Schoolday	yes	1	0	0	0	1	0	0	0	0	0	0	0	0	0	2	0	0	1	0	0	0	0	0	1	1	0	0	0	0	0	0	0
1083	2013	boys	10-12 y	non overweight	2o. tercil	0	1	38.9	3	Schoolday	no	2	0	0	0	1	0	0	0	0	0	2	0	0	0	0	1	1	1	0	0	0	0	0	0	1	4	1	0	2	0	0	0
1088	2013	girls	7-9 y	overweight (including obesity)	2o. tercil	1	1	16.23	2	Schoolday	yes	1	1	0	0	1	0	1	0	0	0	0	0	0	0	0	3	0	0	0	0	0	1	0	0	2	0	0	0	0	0	0	0
1090	2013	girls	7-9 y	non overweight	2o. tercil	1	1			Schoolday	no	0	0	0	0	0	0	0	0	0	0	2	0	0	0	0	3	0	0	0	0	0	1	0	0	0	0	1	0	0	0	0	0
1092	2013	girls	10-12 y	overweight (including obesity)	2o. tercil	3	2	24.07	2	Schoolday	no	1	0	0	0	1	0	0	0	0	0	1	0	0	0	1	0	1	0	0	0	0	0	0	0	0	0	0	0	0	1	0	1
1093	2013	girls	7-9 y	non overweight	2o. tercil	0	1	21.16	2	Schoolday	no	1	0	0	0	1	0	0	0	2	0	1	0	0	0	0	1	0	1	0	0	0	0	0	0	0	0	0	0	0	0	0	0
1094	2013	girls	7-9 y	non overweight	3o. tercil	3	2	52.62	3	Schoolday	no	1	0	0	0	1	0	0	1	0	1	0	1	1	0	2	1	1	1	1	0	0	1	0	1	0	0	1	1	0	0	0	0
1097	2013	boys	7-9 y	non overweight	3o. tercil	4	3	29.8	3	Schoolday	no	1	0	0	0	0	0	1	0	0	0	0	0	0	0	0	1	0	0	0	0	0	0	0	0	0	1	0	1	0	0	0	0
1100	2013	boys	7-9 y	non overweight	2o. tercil	1	1	6.38	1	Schoolday	no	1	0	0	0	0	0	1	0	0	0	1	0	0	0	0	1	0	0	0	0	0	1	0	0	0	0	0	0	0	0	0	0
1103	2013	girls	7-9 y	non overweight	2o. tercil	0	1	26.51	3	Schoolday	yes	2	1	0	0	2	0	0	0	0	0	4	0	0	0	1	3	0	0	0	0	0	0	0	1	1	0	0	0	0	0	0	0
1105	2013	boys	7-9 y	non overweight	3o. tercil	3	2	12.55	1	Schoolday	yes	1	1	0	0	0	0	0	0	0	0	0	0	0	0	0	0	0	1	0	0	0	0	0	0	1	1	2	1	0	1	0	1
1106	2013	girls	10-12 y	non overweight	3o. tercil	6	3	32.34	3	Schoolday	no	1	1	1	1	1	0	0	0	0	0	0	0	0	1	2	0	0	0	1	0	0	0	0	0	1	1	0	0	0	0	0	1
1107	2013	girls	7-9 y	non overweight	2o. tercil	1	1	30.13	3	Schoolday	yes	0	0	0	0	1	0	0	1	0	0	0	0	0	0	0	2	0	0	0	0	0	1	0	0	1	0	0	0	0	0	0	0
1109	2013	boys	10-12 y	non overweight	2o. tercil	5	3	21.51	2	Schoolday	no	2	0	0	0	1	0	0	0	0	0	2	0	0	0	1	1	0	0	0	0	0	0	1	0	0	0	0	0	0	0	0	0
1110	2013	boys	10-12 y	non overweight	2o. tercil	0	1	27.38	3	Schoolday	yes	2	1	0	0	2	0	0	1	0	0	0	0	0	1	0	0	0	1	0	0	0	0	0	1	0	0	0	0	0	1	0	0
1112	2013	girls	7-9 y	non overweight	2o. tercil	2	2	30.72	3	Schoolday	yes	1	1	0	0	1	0	0	1	0	0	1	0	1	0	1	0	0	1	0	0	0	1	0	0	0	3	0	1	0	0	0	1
1114	2013	boys	10-12 y	non overweight	3o. tercil	0	1			Schoolday	yes	0	0	0	0	0	0	0	0	0	0	1	0	0	0	0	2	0	0	0	0	0	2	3	0	0	1	0	0	0	1	0	1
1116	2013	girls	7-9 y	non overweight	3o. tercil	0	1			Schoolday	yes	0	0	0	1	1	0	0	0	0	0	0	0	0	1	1	0	0	0	0	0	0	0	0	0	0	0	0	0	0	0	0	1
1117	2013	boys	7-9 y	non overweight	2o. tercil	3	2	43.96	3	Schoolday	yes	1	1	0	0	1	1	0	0	0	0	0	0	0	0	2	1	0	1	0	0	0	0	0	0	1	1	0	0	0	0	0	0
1120	2013	girls	10-12 y	overweight (including obesity)	3o. tercil	1	1	13.05	1	Not schoolday	no	2	2	0	0	0	1	0	0	0	0	2	0	0	0	1	0	0	0	0	0	0	1	0	0	0	1	1	0	0	0	0	1
1122	2013	girls	10-12 y	non overweight	3o. tercil	0	1	22.5	2	Not schoolday	no	2	2	1	0	2	1	0	0	0	0	0	0	0	0	2	2	0	0	0	0	0	0	2	1	0	0	0	0	0	0	0	0
1124	2013	boys	10-12 y	overweight (including obesity)	3o. tercil	3	2	20.13	2	Not schoolday	no	1	0	0	0	1	0	0	0	0	0	1	0	2	0	0	1	0	1	0	0	0	1	1	1	0	0	1	0	0	1	0	0
1125	2013	boys	7-9 y	overweight (including obesity)	3o. tercil	3	2	21.6	2	Not schoolday	no	1	2	1	1	2	1	1	2	0	0	0	0	0	0	0	1	0	0	1	0	0	0	0	0	0	0	1	0	0	0	0	0
1127	2013	boys	10-12 y	overweight (including obesity)	3o. tercil	1	1	25.14	2	Not schoolday	no	1	0	1	0	0	0	1	0	0	0	1	0	0	0	1	2	0	0	0	0	0	4	0	0	0	0	0	0	0	0	0	0
1129	2013	girls	7-9 y	non overweight	3o. tercil	5	3	10.47	1	Not schoolday	no	1	0	2	1	1	0	0	0	1	0	0	0	0	0	2	2	0	2	0	0	0	0	1	1	0	0	0	0	0	0	0	0
1130	2013	boys	7-9 y	non overweight	3o. tercil	5	3	30.38	3	Not schoolday	no	1	0	1	0	1	0	0	0	1	0	1	0	0	0	1	1	0	1	1	0	1	0	2	1	1	1	0	0	0	1	0	0
1131	2013	girls	10-12 y	non overweight	3o. tercil	2	2	4.41	1	Not schoolday	no	1	0	0	0	0	0	0	0	0	0	0	0	0	0	0	0	0	0	0	0	0	0	0	1	0	0	2	0	0	1	0	1
1132	2013	girls	10-12 y	non overweight	3o. tercil	2	2	12.48	1	Not schoolday	no	2	0	0	0	2	0	0	0	0	1	1	0	0	0	1	0	1	0	0	0	0	2	0	0	0	0	0	1	0	0	0	0
1133	2013	boys	7-9 y	non overweight	3o. tercil	3	2	14.72	1	Not schoolday	no	1	0	0	0	1	0	0	0	1	1	0	0	0	0	0	0	0	0	0	0	0	0	0	0	0	0	0	1	1	0	0	1
1134	2013	boys	7-9 y	overweight (including obesity)	3o. tercil	0	1	45.36	3	Not schoolday	no	2	1	0	0	2	0	0	1	1	0	0	0	0	0	1	3	0	1	0	0	0	1	0	1	2	0	4	0	0	0	1	0
1135	2013	boys	10-12 y	overweight (including obesity)	3o. tercil	1	1	14.6	1	Not schoolday	no	0	0	0	0	0	0	0	0	0	1	1	0	0	0	0	0	1	0	1	0	0	0	0	0	0	0	0	0	1	1	0	0
1136	2013	boys	10-12 y	overweight (including obesity)	3o. tercil	1	1	28.06	3	Not schoolday	no	1	1	0	0	0	0	1	0	0	0	1	1	0	0	0	2	0	0	0	0	0	0	0	0	2	0	2	0	0	1	0	0
1138	2013	girls	10-12 y	non overweight	3o. tercil	0	1	32.33	3	Not schoolday	no	0	0	0	0	0	0	0	0	0	1	0	0	0	0	0	2	0	1	0	0	0	0	0	0	0	1	0	0	0	0	0	3
1142	2013	boys	7-9 y	non overweight	3o. tercil	2	2	4.85	1	Not schoolday	no	1	0	0	0	0	0	0	1	0	0	1	0	0	0	1	1	0	1	0	0	0	0	0	1	0	0	0	0	0	0	0	0
1144	2013	girls	7-9 y	non overweight	3o. tercil	3	2	5.4	1	Not schoolday	no	1	1	0	1	0	0	0	1	0	0	2	0	0	0	0	0	0	0	0	0	0	0	0	0	0	0	0	0	0	0	0	0
1145	2013	boys	10-12 y	overweight (including obesity)	3o. tercil	0	1			Not schoolday	no	0	0	0	0	0	0	0	0	0	0	0	0	0	0	0	2	2	0	0	0	0	0	0	0	0	0	1	0	0	0	0	1
1147	2013	boys	7-9 y	non overweight	3o. tercil	1	1	18.31	2	Not schoolday	no	2	0	0	0	1	0	0	0	0	0	0	2	1	0	0	2	0	1	0	0	0	0	1	0	0	0	0	0	0	0	0	1
1148	2013	girls	10-12 y	non overweight	3o. tercil	9	3	38.98	3	Not schoolday	no	2	0	0	0	0	0	0	0	0	1	2	0	0	0	0	0	0	1	0	0	1	0	1	1	1	1	0	0	0	0	0	0
1151	2013	boys	10-12 y	overweight (including obesity)	3o. tercil	5	3	11.98	1	Not schoolday	no	0	0	0	0	0	0	0	0	0	0	1	0	0	0	0	0	0	0	0	0	0	0	0	0	0	0	2	0	0	1	0	1
1152	2013	girls	7-9 y	non overweight	3o. tercil	1	1			Not schoolday	no	0	0	0	0	0	0	0	0	0	1	0	0	0	0	0	2	0	1	0	0	0	0	0	1	0	0	0	0	0	0	0	0
1153	2013	boys	7-9 y	non overweight	3o. tercil	3	2	18.77	2	Not schoolday	no	1	0	0	0	1	1	0	0	0	0	2	0	0	0	0	2	0	1	0	0	0	0	1	0	0	0	1	0	0	0	0	0
1154	2013	boys	10-12 y	overweight (including obesity)	3o. tercil	2	2	11.8	1	Not schoolday	no	0	0	0	0	0	0	0	0	0	0	1	0	0	0	0	1	0	0	0	0	0	0	0	0	1	0	1	0	0	0	0	0
1155	2013	girls	10-12 y	overweight (including obesity)	3o. tercil	4	3	20.12	2	Not schoolday	no	2	0	0	0	1	1	0	0	0	0	2	1	0	0	1	1	0	0	0	0	0	0	0	1	0	0	3	1	0	0	0	0
1156	2013	girls	10-12 y	non overweight	3o. tercil	3	2	32.55	3	Not schoolday	no	1	1	0	0	1	1	0	0	0	0	1	2	2	0	1	1	0	1	0	0	0	0	1	1	0	0	1	0	0	0	1	0
1157	2013	boys	10-12 y	overweight (including obesity)	3o. tercil	2	2	13.76	1	Not schoolday	no	1	1	0	0	1	1	0	1	0	1	0	1	1	1	0	0	0	0	0	0	0	0	0	0	0	0	1	0	0	0	0	0
1159	2013	boys	10-12 y	non overweight	3o. tercil	1	1	42.25	3	Not schoolday	no	1	1	0	1	1	1	0	0	0	0	1	0	0	1	0	0	0	1	0	0	0	0	0	0	1	0	1	1	1	1	0	1
1160	2013	boys	10-12 y	non overweight	3o. tercil	2	2	8.03	1	Not schoolday	no	0	0	0	0	0	0	0	0	1	0	0	0	0	0	0	2	0	0	0	0	0	0	0	0	0	0	2	0	0	1	0	0
1161	2013	girls	10-12 y	non overweight	3o. tercil	1	1	27.71	3	Not schoolday	no	0	0	0	0	0	0	0	0	1	0	0	1	1	1	1	2	0	0	0	0	0	1	0	1	0	2	1	1	0	0	0	1
1162	2013	girls	10-12 y	non overweight	3o. tercil	2	2	22.21	2	Not schoolday	no	1	0	0	0	1	0	0	1	0	0	0	0	0	0	0	2	0	2	0	0	0	1	1	2	0	0	1	0	0	0	0	0
1163	2013	boys	10-12 y	non overweight	3o. tercil	3	2	4.65	1	Not schoolday	no	0	1	0	0	0	0	0	0	0	0	0	1	0	0	0	0	0	1	0	0	0	0	0	0	0	0	0	0	0	1	0	1
1164	2013	girls	10-12 y	overweight (including obesity)	3o. tercil	3	2	28.22	3	Not schoolday	no	0	0	0	0	0	0	0	0	1	0	0	0	0	0	1	2	0	2	0	0	0	2	0	2	0	0	1	1	1	1	0	2
1166	2013	boys	7-9 y	overweight (including obesity)	3o. tercil	3	2	4.5	1	Not schoolday	no	1	0	0	0	1	1	0	0	0	0	1	0	0	0	1	0	0	0	0	0	0	0	0	0	0	1	2	0	0	1	0	0
1167	2013	girls	7-9 y	overweight (including obesity)	3o. tercil	3	2	50.27	3	Not schoolday	no	2	0	0	0	2	1	2	0	0	0	2	0	0	0	1	2	0	1	0	0	0	1	0	0	1	0	1	0	0	0	0	1
1168	2013	boys	7-9 y	non overweight	3o. tercil	1	1			Not schoolday	no	1	0	1	0	0	0	1	0	0	0	1	0	0	0	0	2	0	1	0	0	0	0	0	0	2	0	0	0	0	0	0	0
1169	2013	boys	7-9 y	non overweight	3o. tercil	0	1	19.2	2	Not schoolday	no	2	0	0	0	0	0	0	0	0	0	1	0	0	0	0	2	0	0	1	0	0	0	0	0	2	0	0	0	0	0	0	1
1170	2013	girls	10-12 y	overweight (including obesity)	3o. tercil	9	3			Not schoolday	no	1	0	0	0	1	0	0	1	0	1	0	0	0	0	1	3	0	2	0	0	1	0	0	1	3	3	2	0	0	0	1	0
1171	2013	boys	10-12 y	non overweight	3o. tercil	0	1			Not schoolday	no	0	0	0	0	0	0	0	1	0	2	1	0	1	0	0	1	0	0	0	0	0	0	0	0	0	0	0	0	0	0	0	0
1172	2013	girls	10-12 y	overweight (including obesity)	3o. tercil	9	3			Not schoolday	no	1	0	0	0	1	0	0	0	0	0	0	0	0	0	1	1	0	0	0	0	0	0	0	0	0	1	3	1	0	0	0	2
1174	2013	boys	10-12 y	overweight (including obesity)	3o. tercil	6	3	11.2	1	Not schoolday	no	0	0	0	0	0	0	0	0	0	0	1	0	0	0	0	1	0	0	0	0	0	0	0	0	0	0	1	1	0	0	0	1
1179	2013	girls	10-12 y	overweight (including obesity)	3o. tercil	2	2	9.38	1	Not schoolday	no	0	0	0	0	0	0	0	2	0	0	2	0	0	0	0	2	0	0	0	0	0	1	0	0	0	2	0	0	0	0	0	0
1180	2013	boys	10-12 y	overweight (including obesity)	3o. tercil	1	1	19.4	2	Not schoolday	no	1	0	0	0	1	0	0	0	0	0	0	1	0	0	0	2	0	1	0	0	0	1	0	0	1	0	1	0	0	0	0	1
1182	2013	girls	10-12 y	non overweight	3o. tercil	0	1	21.41	2	Not schoolday	no	0	0	0	0	0	0	0	1	0	0	0	0	0	0	0	1	0	0	0	0	0	1	0	0	0	1	1	0	0	0	0	1
1183	2013	girls	10-12 y	non overweight	3o. tercil	1	1	18.73	2	Not schoolday	no	0	0	1	0	0	1	0	1	0	0	1	0	0	0	0	2	0	0	0	0	0	0	0	0	0	1	1	1	0	0	0	0
1188	2013	girls	10-12 y	non overweight	1o. tercil	2	2	11.65	1	Schoolday	no	2	0	0	0	2	0	0	0	0	0	1	0	0	0	0	1	0	0	0	0	0	0	0	0	0	0	0	0	0	0	0	0
1189	2013	boys	7-9 y	non overweight	1o. tercil	2	2			Schoolday	yes	2	0	0	0	0	0	0	0	0	0	0	0	0	0	0	1	0	0	1	0	0	0	0	0	0	0	1	0	0	0	0	0
1190	2013	boys	7-9 y	overweight (including obesity)	1o. tercil	4	3			Schoolday	yes	0	0	0	0	0	0	0	2	1	0	0	0	0	0	0	1	0	1	0	0	0	0	0	1	1	0	3	0	0	0	0	0
1191	2013	girls	7-9 y	non overweight	1o. tercil	1	1	12.55	1	Schoolday	no	0	0	0	1	1	0	1	0	1	2	0	1	0	0	0	1	1	1	0	1	0	0	0	3	1	1	0	1	0	0	0	1
1192	2013	girls	10-12 y	non overweight	1o. tercil	3	2	8.9	1	Schoolday	no	2	0	0	0	2	1	0	0	0	0	2	0	0	0	1	1	0	0	0	0	0	1	0	0	0	1	0	1	0	0	0	2
1194	2013	girls	10-12 y	non overweight	1o. tercil	3	2	29.4	3	Schoolday	yes	2	0	1	0	0	1	0	0	0	0	2	0	0	0	1	1	0	0	1	0	0	1	0	0	0	0	0	0	0	0	0	1
1195	2013	boys	7-9 y	non overweight	1o. tercil	2	2	52.83	3	Schoolday	yes	1	0	0	0	1	0	0	0	0	0	1	0	0	0	0	1	0	0	1	0	0	0	0	2	0	0	0	0	0	0	0	0
1196	2013	boys	10-12 y	non overweight	1o. tercil	2	2	8.77	1	Schoolday	no	1	0	0	0	1	0	0	0	0	0	1	0	0	0	0	2	1	2	0	0	0	0	0	0	2	0	0	0	1	0	0	0
1198	2013	boys	10-12 y	overweight (including obesity)	1o. tercil	5	3	13.42	1	Schoolday	no	1	0	0	0	2	0	0	1	0	0	1	0	0	0	0	1	0	0	0	0	0	0	0	1	0	0	1	0	0	0	0	0
1200	2013	boys	7-9 y	overweight (including obesity)	1o. tercil	2	2	10.28	1	Schoolday	yes	1	0	0	1	0	0	0	0	2	0	0	1	0	1	0	1	0	1	0	0	0	0	0	1	0	0	0	0	0	0	0	0
1202	2013	girls	10-12 y	non overweight	1o. tercil	3	2	10.64	1	Schoolday	no	2	0	0	0	2	1	1	0	0	0	0	0	0	0	0	2	0	0	0	0	0	2	0	0	0	0	0	0	0	0	0	0
1203	2013	boys	7-9 y	non overweight	1o. tercil	1	1	20.1	2	Schoolday	no	0	0	0	0	0	0	0	0	0	0	0	0	0	0	1	0	0	1	0	0	0	0	1	1	1	0	0	0	0	0	0	0
1204	2013	boys	10-12 y	non overweight	1o. tercil	1	1			Schoolday	yes	1	0	0	1	1	1	0	0	0	0	1	0	0	0	0	1	0	2	0	0	0	1	0	1	0	1	0	0	0	0	0	0
1206	2013	boys	7-9 y	overweight (including obesity)	1o. tercil	3	2	19.4	2	Schoolday	yes	0	0	0	0	0	0	0	0	0	0	0	0	0	1	0	0	0	1	1	1	0	0	0	0	1	0	0	0	0	0	0	1
1207	2013	boys	10-12 y	non overweight	1o. tercil	4	3	14.65	1	Schoolday	no	0	0	0	0	0	0	0	2	0	2	1	1	0	0	0	1	1	1	0	0	1	0	0	1	1	0	3	0	1	1	0	0
1208	2013	boys	7-9 y	overweight (including obesity)	1o. tercil	2	2	15.12	2	Schoolday	no	1	0	0	0	1	0	0	0	1	0	0	1	0	0	0	1	0	2	0	0	0	0	0	0	2	0	0	1	0	0	0	1
1209	2013	boys	10-12 y	non overweight	1o. tercil	3	2	5.8	1	Schoolday	no	1	0	0	1	1	0	0	0	0	0	0	0	1	0	0	0	0	1	2	0	0	0	0	1	1	0	0	0	0	0	0	0
1212	2013	boys	7-9 y	non overweight	1o. tercil	1	1	18	2	Schoolday	no	2	0	0	0	2	0	0	2	0	0	2	1	0	0	1	1	0	0	0	0	0	1	0	0	0	2	0	0	0	0	0	0
1213	2013	boys	10-12 y	overweight (including obesity)	1o. tercil	4	3	23.43	2	Schoolday	no	2	0	0	0	2	0	0	0	0	0	2	0	0	0	0	1	0	0	1	0	0	1	1	0	0	0	1	0	0	0	0	0
1214	2013	boys	10-12 y	non overweight	1o. tercil	4	3	25.89	2	Schoolday	no	1	0	0	0	1	0	0	0	0	0	1	0	0	0	0	1	0	0	0	0	0	0	0	0	2	0	0	0	0	0	0	0
1216	2013	girls	10-12 y	non overweight	1o. tercil	2	2	46.2	3	Schoolday	no	2	0	1	1	2	1	0	2	0	3	1	0	0	0	0	1	1	0	0	0	0	0	1	1	0	0	0	0	0	0	0	0
1217	2013	girls	10-12 y	non overweight	1o. tercil	0	1	25.2	2	Schoolday	yes	3	0	0	0	3	2	1	0	0	1	0	0	1	0	0	1	1	1	1	1	0	1	0	0	0	0	1	0	0	0	2	1
1218	2013	girls	7-9 y	non overweight	1o. tercil	3	2	10.61	1	Schoolday	no	2	2	2	0	0	0	0	0	0	0	0	0	0	0	0	1	0	0	0	0	0	0	0	0	1	0	0	0	0	0	0	3
1223	2013	girls	10-12 y	non overweight	1o. tercil	4	3	31.11	3	Schoolday	no	0	0	0	0	1	0	1	0	1	0	1	0	0	0	0	1	1	0	0	0	1	0	1	0	1	2	0	0	0	0	1	0
1225	2013	girls	7-9 y	non overweight	1o. tercil	2	2	6.76	1	Schoolday	yes	1	0	0	0	0	0	0	0	0	0	1	0	0	0	0	0	0	3	0	0	0	0	0	1	2	0	1	0	0	0	0	0
1226	2013	boys	7-9 y	overweight (including obesity)	1o. tercil	0	1	21.41	2	Schoolday	yes	0	0	0	0	1	0	0	0	0	1	1	0	0	0	0	0	0	1	0	0	0	0	0	1	1	0	1	0	1	0	0	0
1228	2013	boys	7-9 y	non overweight	1o. tercil	3	2	8.38	1	Schoolday	no	1	0	0	0	1	0	0	0	0	0	1	0	0	0	1	1	0	0	0	0	0	1	0	0	2	0	0	0	1	0	0	0
1230	2013	girls	10-12 y	non overweight	1o. tercil	6	3	17.35	2	Schoolday	no	1	1	0	0	0	0	0	0	1	0	1	0	0	0	0	1	0	0	0	0	0	0	0	0	0	3	0	0	0	0	0	0
1231	2013	boys	10-12 y	non overweight	1o. tercil	5	3	24.37	2	Schoolday	no	1	0	0	0	1	0	0	0	0	0	1	0	0	0	1	1	0	0	0	0	0	0	1	1	0	1	1	0	0	0	0	1
1232	2013	girls	10-12 y	non overweight	1o. tercil	0	1			Schoolday	yes	0	0	0	0	0	0	0	0	0	0	0	0	1	0	0	3	0	0	0	0	0	1	1	0	0	1	0	1	0	0	0	0
1235	2013	girls	10-12 y	non overweight	1o. tercil	3	2	11.06	1	Schoolday	no	2	1	0	0	2	0	0	0	0	0	1	1	0	0	1	2	0	1	0	0	0	2	0	0	0	0	0	0	0	0	0	0
1238	2013	girls	10-12 y	non overweight	2o. tercil	3	2	20.66	2	Schoolday	no	1	0	0	0	0	0	0	0	0	0	0	0	0	0	1	0	0	0	0	0	0	0	0	0	1	0	3	0	0	0	1	0
1239	2013	boys	7-9 y	overweight (including obesity)	3o. tercil	1	1	7.48	1	Schoolday	no	0	0	0	0	1	0	0	0	0	0	0	0	0	0	0	3	0	0	0	0	0	0	0	0	1	0	0	0	0	0	0	0
1240	2013	boys	10-12 y	overweight (including obesity)	2o. tercil	3	2	27.06	3	Schoolday	no	1	0	1	0	1	0	0	1	0	0	1	0	1	0	0	2	0	2	0	0	0	0	0	1	0	3	1	0	0	0	0	0
1243	2013	girls	7-9 y	non overweight	2o. tercil	1	1	17.79	2	Schoolday	no	1	1	0	1	1	0	0	0	0	0	1	0	0	0	1	0	0	0	0	0	0	0	0	0	1	0	0	0	0	0	0	0
1244	2013	girls	10-12 y	non overweight	2o. tercil	2	2	7.46	1	Schoolday	no	1	0	0	0	1	1	0	0	0	0	0	0	0	0	1	3	0	0	0	0	0	3	1	0	0	0	0	0	0	0	0	0
1246	2013	girls	10-12 y	overweight (including obesity)	3o. tercil	0	1	36.1	3	Schoolday	yes	0	1	1	1	1	1	0	1	0	0	1	0	0	0	0	1	0	0	0	0	0	0	0	0	0	5	0	0	0	0	0	1
1247	2013	boys	10-12 y	overweight (including obesity)	2o. tercil	2	2	11.5	1	Schoolday	yes	0	0	0	1	0	0	0	0	0	0	0	0	0	0	0	0	0	1	1	0	0	0	0	1	1	0	2	1	0	1	0	0
1248	2013	boys	10-12 y	non overweight	2o. tercil	4	3			Schoolday	yes	1	0	0	2	1	0	0	0	0	1	1	0	0	0	0	0	0	0	0	0	0	0	0	0	0	0	0	0	0	0	0	0
1249	2013	boys	7-9 y	overweight (including obesity)	3o. tercil	0	1			Schoolday	no	2	0	0	0	0	0	0	0	0	0	0	0	0	1	0	1	0	2	0	0	0	2	0	0	0	0	0	0	0	1	0	0
1252	2013	boys	10-12 y	overweight (including obesity)	2o. tercil	4	3	42.03	3	Schoolday	no	2	0	0	0	2	1	0	1	0	0	1	0	2	0	0	1	0	2	1	0	0	1	0	1	0	0	0	0	0	0	0	0
1255	2013	girls	10-12 y	non overweight	3o. tercil	1	1	4.36	1	Schoolday	yes	1	0	0	1	0	0	0	0	0	0	1	0	0	0	1	2	0	1	0	0	0	1	1	0	0	1	1	0	1	0	0	0
1256	2013	girls	10-12 y	non overweight	3o. tercil	2	2	34.63	3	Schoolday	no	0	0	0	1	0	0	0	0	1	0	0	0	0	0	0	0	0	1	0	0	0	0	1	1	0	0	1	0	0	0	0	1
1258	2013	girls	7-9 y	non overweight	2o. tercil	3	2	13.01	1	Schoolday	no	1	1	0	1	1	0	0	0	0	0	1	0	0	0	0	1	0	0	0	0	0	1	0	0	0	0	0	0	0	0	0	0
1261	2013	girls	10-12 y	overweight (including obesity)	2o. tercil	0	1	14.7	1	Schoolday	yes	0	0	0	0	0	0	0	1	0	0	0	0	0	0	0	0	0	1	1	0	0	0	0	0	0	0	0	0	0	1	0	1
1263	2013	girls	10-12 y	non overweight	2o. tercil	4	3	16.06	2	Schoolday	no	2	0	0	0	2	0	0	0	0	0	1	0	0	0	0	2	0	0	0	1	0	2	0	0	0	1	0	0	0	0	0	0
1265	2013	boys	7-9 y	overweight (including obesity)	2o. tercil	2	2	4.6	1	Schoolday	yes	0	0	1	1	1	0	1	1	0	1	0	0	0	0	0	0	0	0	0	0	0	0	1	0	0	0	0	0	0	0	0	0
1267	2013	girls	10-12 y	overweight (including obesity)	3o. tercil	0	1			Schoolday	yes	2	2	0	0	0	0	0	0	0	0	2	0	0	0	0	1	0	0	0	0	0	1	0	0	0	0	0	0	0	0	0	0
1268	2013	girls	7-9 y	overweight (including obesity)	2o. tercil	5	3	13.1	1	Schoolday	yes	2	0	2	0	0	0	0	0	3	0	0	0	0	0	0	0	0	0	0	0	3	0	0	0	0	1	0	0	0	0	0	0
1269	2013	girls	10-12 y	non overweight	3o. tercil	1	1	9.81	1	Schoolday	no	2	1	0	0	1	0	0	0	0	0	2	0	1	0	0	1	0	0	0	0	0	2	0	1	0	0	0	0	0	0	0	1
1270	2013	girls	10-12 y	non overweight	3o. tercil	4	3	25.78	2	Schoolday	yes	1	0	0	0	1	0	0	0	0	0	2	1	0	0	0	3	0	0	0	0	0	0	0	0	2	0	0	0	0	0	0	1
1272	2013	girls	10-12 y	non overweight	2o. tercil	2	2	59.1	3	Schoolday	yes	1	0	0	0	1	1	0	2	1	2	0	0	0	0	0	1	2	1	1	1	0	0	0	0	1	1	1	0	0	1	0	1
1274	2013	boys	7-9 y	non overweight	2o. tercil	0	1	40.86	3	Schoolday	yes	2	0	0	0	2	0	0	1	2	2	2	0	1	0	0	2	0	0	0	0	1	0	0	0	0	0	2	1	2	2	1	0
1276	2013	girls	10-12 y	non overweight	2o. tercil	5	3	28.68	3	Schoolday	no	0	0	0	0	0	0	0	0	1	0	0	0	0	0	0	1	0	0	0	0	1	0	0	1	1	0	0	1	0	1	0	0
1280	2013	boys	7-9 y	overweight (including obesity)	3o. tercil	8	3	37.38	3	Schoolday	yes	3	1	1	0	3	0	0	0	0	0	1	0	0	0	1	1	0	1	0	0	0	2	0	0	0	1	0	0	0	0	0	0
1281	2013	girls	10-12 y	non overweight	2o. tercil	3	2	32.13	3	Schoolday	yes	2	0	0	0	1	1	0	0	1	0	2	0	0	0	1	2	0	2	0	0	0	1	1	0	0	3	0	0	0	0	0	0
1283	2013	boys	10-12 y	non overweight	2o. tercil	3	2	9.46	1	Schoolday	yes	2	1	0	0	1	0	0	1	0	0	0	0	0	0	0	1	0	0	0	0	0	1	1	1	0	0	2	0	0	0	0	0
1285	2013	boys	7-9 y	non overweight	2o. tercil	0	1	13.96	1	Schoolday	no	1	0	0	0	1	0	0	1	1	0	1	0	0	0	0	0	0	0	0	0	0	1	0	0	0	0	0	0	0	0	0	0
1287	2013	girls	7-9 y	non overweight	3o. tercil	1	1			Schoolday	yes	0	1	3	0	0	0	0	1	0	0	0	0	0	0	0	1	0	0	0	0	0	0	0	0	0	0	0	0	0	0	0	0
1288	2013	boys	7-9 y	non overweight	3o. tercil	0	1			Schoolday	yes	1	0	0	0	0	0	0	0	0	0	0	1	0	0	0	1	0	0	0	0	0	1	0	0	0	0	0	0	0	0	0	1
1290	2013	boys	7-9 y	non overweight	2o. tercil	2	2	39.85	3	Schoolday	no	0	0	0	1	0	0	0	1	0	0	2	1	0	0	0	2	0	1	1	0	1	1	0	0	0	0	1	1	0	0	0	1
1291	2013	girls	10-12 y	overweight (including obesity)	2o. tercil	0	1			Schoolday	no	2	0	0	0	0	0	0	0	0	0	1	0	0	0	0	2	0	0	0	0	0	0	0	1	0	0	0	0	0	0	0	0
1292	2013	girls	10-12 y	non overweight	2o. tercil	2	2	56.71	3	Schoolday	no	1	1	1	0	1	0	0	1	0	0	2	0	0	0	1	3	0	0	1	0	0	1	1	1	1	1	0	1	0	0	1	2
1293	2013	boys	10-12 y	non overweight	3o. tercil	4	3			Schoolday	yes	2	0	0	0	2	0	0	0	0	0	2	0	0	0	0	2	0	1	0	0	0	1	1	1	1	0	0	0	0	0	0	0
1294	2013	boys	7-9 y	overweight (including obesity)	3o. tercil	3	2	31.33	3	Schoolday	no	2	0	0	0	0	2	0	0	0	0	2	0	0	0	0	0	0	3	0	0	0	0	0	1	0	0	0	0	0	0	0	1
1296	2013	girls	10-12 y	overweight (including obesity)	2o. tercil	3	2	20.27	2	Schoolday	yes	2	1	0	0	1	1	0	1	0	1	1	1	0	0	2	1	0	1	0	0	0	0	2	0	1	2	0	1	0	0	0	0
1297	2013	girls	10-12 y	non overweight	2o. tercil	1	1	23.6	2	Schoolday	yes	2	0	1	0	1	0	0	1	0	0	1	0	0	0	1	1	0	2	0	0	0	0	0	1	0	2	1	0	0	0	0	0
1298	2013	girls	7-9 y	non overweight	2o. tercil	1	1	17.57	2	Schoolday	yes	1	0	0	0	1	0	0	1	0	2	0	1	1	0	1	0	0	0	0	0	0	0	0	1	0	1	0	0	1	0	0	1
1300	2013	girls	10-12 y	overweight (including obesity)	3o. tercil	3	2	25.03	2	Schoolday	yes	2	2	0	0	0	0	0	1	0	0	1	0	0	1	0	1	0	1	0	0	0	1	0	1	0	1	0	0	0	0	0	0
1301	2013	girls	10-12 y	non overweight	3o. tercil	6	3	30.12	3	Schoolday	yes	1	0	0	0	0	0	0	0	0	0	2	0	0	0	0	1	0	0	1	0	0	0	0	0	0	1	1	0	1	1	0	0
1302	2013	boys	7-9 y	overweight (including obesity)	3o. tercil	2	2	16.82	2	Schoolday	yes	3	1	1	0	2	0	2	0	0	0	3	1	0	0	0	1	0	0	0	0	0	1	0	0	0	1	0	0	0	0	0	1
1305	2013	girls	7-9 y	non overweight	2o. tercil	0	1	20.4	2	Schoolday	yes	0	0	0	2	0	0	0	0	0	0	0	1	0	0	0	1	0	0	0	0	0	0	0	0	1	2	0	0	0	0	0	0
1306	2013	boys	10-12 y	non overweight	3o. tercil	1	1	16.01	2	Schoolday	yes	2	0	0	0	1	1	0	0	1	1	2	1	1	1	0	2	0	1	0	0	0	0	1	0	1	0	2	0	1	2	0	1
1309	2013	boys	10-12 y	overweight (including obesity)	3o. tercil	1	1	14.53	1	Schoolday	yes	2	0	1	0	0	0	0	0	0	0	1	0	0	1	1	1	0	1	0	0	0	0	0	0	1	0	2	0	0	1	0	0
1314	2013	boys	10-12 y	overweight (including obesity)	3o. tercil	12	3			Schoolday	yes	0	0	0	0	1	0	1	2	0	0	1	1	1	0	0	1	0	0	0	0	1	1	1	0	0	0	0	0	0	0	0	0
1316	2013	boys	7-9 y	non overweight	2o. tercil	6	3	31	3	Schoolday	no	1	0	0	0	1	0	0	0	0	0	0	0	0	0	0	2	0	2	0	0	0	2	2	0	0	0	0	0	2	0	0	0
1317	2013	boys	10-12 y	overweight (including obesity)	2o. tercil	1	1	20.83	2	Schoolday	yes	1	0	0	0	1	0	0	0	0	0	0	1	0	0	0	2	0	0	0	0	0	2	0	0	0	0	1	0	0	0	0	0
1318	2013	boys	10-12 y	non overweight	2o. tercil	1	1	17.16	2	Schoolday	no	0	0	0	0	0	0	0	1	1	0	0	0	0	0	0	1	0	2	0	0	0	1	2	1	0	1	2	1	0	0	0	1
1319	2013	boys	10-12 y	overweight (including obesity)	2o. tercil	2	2	11.5	1	Schoolday	no	1	1	0	2	1	0	0	1	0	0	1	0	0	0	1	1	1	1	0	0	0	1	0	0	0	0	0	0	0	0	0	0
1320	2013	girls	7-9 y	overweight (including obesity)	2o. tercil	0	1	13.87	1	Schoolday	no	2	0	0	0	0	0	0	0	0	0	0	2	0	0	0	3	0	0	0	0	0	2	0	0	0	0	0	0	0	0	0	0
1321	2013	girls	10-12 y	non overweight	3o. tercil	7	3	44.92	3	Schoolday	yes	1	0	0	0	0	0	2	0	0	1	1	0	0	0	0	3	1	0	0	0	1	1	1	1	1	0	1	0	1	1	2	1
1322	2013	boys	7-9 y	non overweight	2o. tercil	0	1	19.2	2	Schoolday	no	1	0	0	0	1	0	0	0	0	2	1	0	0	0	0	0	0	1	0	0	1	0	0	0	0	0	1	0	0	1	0	0
1323	2013	girls	7-9 y	overweight (including obesity)	2o. tercil	3	2	28.76	3	Schoolday	no	0	0	0	1	0	0	0	0	0	0	0	0	0	1	1	1	0	0	0	0	0	0	0	0	0	0	1	0	0	1	0	1
1326	2013	boys	10-12 y	overweight (including obesity)	2o. tercil	2	2			Schoolday	no	1	0	0	0	0	2	0	0	0	0	3	0	0	0	0	1	0	1	0	0	0	2	0	0	0	0	0	0	0	0	0	0
1329	2013	girls	7-9 y	non overweight	2o. tercil	0	1	33.34	3	Schoolday	yes	1	0	1	0	2	0	0	0	0	0	0	0	0	0	3	1	1	0	1	0	0	0	0	0	1	1	0	0	0	0	0	0
1330	2013	boys	7-9 y	non overweight	2o. tercil	1	1	46.97	3	Schoolday	yes	0	0	0	1	1	1	0	0	0	0	1	0	0	0	0	0	1	2	0	0	0	3	1	0	2	2	1	0	0	0	1	1
1331	2013	girls	7-9 y	overweight (including obesity)	3o. tercil	3	2	25.38	2	Schoolday	no	1	0	1	1	1	1	0	0	0	0	0	0	0	0	0	2	0	1	0	0	1	0	1	1	1	1	1	0	0	1	0	0
1333	2013	girls	7-9 y	overweight (including obesity)	2o. tercil	0	1	54.17	3	Schoolday	yes	1	3	3	2	1	2	2	2	0	1	1	3	0	0	0	0	0	0	0	0	0	0	0	0	0	0	0	0	0	0	0	0
1334	2013	boys	10-12 y	non overweight	2o. tercil	8	3			Schoolday	no	0	0	0	0	0	0	0	0	1	0	2	0	0	0	0	0	0	2	0	0	0	0	0	2	1	0	0	0	0	0	0	0
1335	2013	girls	10-12 y	overweight (including obesity)	3o. tercil	4	3	27.99	3	Schoolday	yes	2	1	1	0	1	1	0	0	0	1	1	1	0	0	1	2	0	0	0	0	0	1	0	0	0	2	0	0	0	0	0	0
1336	2013	girls	10-12 y	overweight (including obesity)	2o. tercil	5	3	27.45	3	Schoolday	yes	2	2	0	0	0	0	1	0	0	0	1	0	0	0	1	2	0	1	0	0	0	2	0	1	0	1	0	0	0	0	0	0
1338	2013	girls	10-12 y	non overweight	2o. tercil	3	2	57.39	3	Schoolday	yes	2	1	1	0	1	0	0	1	0	0	2	0	0	0	0	2	0	1	0	0	0	1	0	2	0	0	0	0	0	0	0	2
1339	2013	boys	7-9 y	non overweight	2o. tercil	3	2	65.49	3	Schoolday	yes	2	0	1	1	2	0	0	0	0	0	0	1	0	0	0	2	0	1	0	0	0	0	0	1	1	0	2	0	0	0	0	0
1341	2013	boys	7-9 y	non overweight	3o. tercil	3	2	24.8	2	Schoolday	no	1	0	0	0	1	0	0	2	0	0	1	0	0	0	0	0	0	1	0	0	0	0	0	0	0	0	0	0	0	0	0	0
1344	2013	girls	10-12 y	non overweight	2o. tercil	0	1			Schoolday	no	2	0	1	0	1	1	0	0	0	0	2	0	0	0	0	0	0	0	0	0	0	0	0	0	0	0	0	0	1	0	0	0
1345	2013	girls	10-12 y	non overweight	2o. tercil	6	3	28.39	3	Schoolday	no	0	0	0	0	0	0	0	0	1	0	1	0	0	0	0	3	0	1	0	0	0	0	2	2	2	2	1	0	0	0	0	0
1346	2013	girls	7-9 y	non overweight	3o. tercil	2	2	19.11	2	Schoolday	yes	3	0	1	0	2	0	0	0	0	0	3	0	0	0	2	1	0	0	0	0	0	1	0	0	0	0	0	0	0	0	0	0
1349	2013	boys	7-9 y	overweight (including obesity)	3o. tercil	0	1	14.36	1	Schoolday	no	0	0	0	0	0	0	0	0	0	1	0	0	0	0	0	1	0	0	0	0	0	0	0	0	0	1	0	0	0	3	0	0
1351	2013	boys	10-12 y	overweight (including obesity)	3o. tercil	9	3			Schoolday	yes	0	0	0	0	0	0	1	0	1	0	2	0	0	0	1	1	1	0	1	0	0	0	1	1	1	1	1	0	1	0	1	1
1352	2013	girls	10-12 y	non overweight	2o. tercil	1	1	8.08	1	Schoolday	yes	1	0	0	0	1	0	0	0	0	1	1	0	0	0	0	0	0	1	0	0	0	0	0	1	1	0	0	0	0	0	0	1
1354	2013	boys	10-12 y	overweight (including obesity)	3o. tercil	8	3	29.3	3	Schoolday	no	1	0	0	0	1	0	0	0	1	1	0	0	0	1	0	0	0	0	0	0	0	0	0	0	2	0	0	0	0	0	0	2
1355	2013	girls	7-9 y	non overweight	2o. tercil	2	2	8.1	1	Schoolday	no	0	0	0	0	1	0	0	1	0	0	0	0	1	0	0	1	0	1	0	0	0	0	0	1	1	1	2	0	0	1	0	1
1356	2013	boys	10-12 y	overweight (including obesity)	2o. tercil	3	2	14.85	1	Schoolday	no	1	1	1	0	1	0	0	0	0	0	0	0	0	0	0	1	0	0	0	0	0	1	0	0	0	0	0	0	0	0	0	0
1360	2013	boys	10-12 y	non overweight	2o. tercil	5	3	26.66	3	Schoolday	yes	1	1	1	1	1	0	0	1	0	0	0	0	0	0	0	1	1	2	1	0	1	1	0	0	0	0	1	1	0	0	1	1
1361	2013	boys	10-12 y	overweight (including obesity)	2o. tercil	4	3	56.27	3	Schoolday	no	1	0	0	0	0	0	1	0	0	1	0	0	0	0	1	1	1	0	0	1	0	0	0	0	0	1	4	2	1	3	0	0
1363	2013	boys	10-12 y	non overweight	2o. tercil	0	1	26.4	3	Schoolday	no	0	0	0	0	1	0	0	0	0	2	1	1	0	0	0	0	0	2	0	0	0	0	0	1	0	2	0	0	0	0	0	0
1366	2013	boys	7-9 y	overweight (including obesity)	2o. tercil	1	1	20.7	2	Schoolday	yes	0	1	0	0	0	0	0	0	0	0	0	0	0	0	1	3	0	0	0	0	0	0	0	0	0	0	0	0	0	0	0	0
1367	2013	boys	10-12 y	non overweight	2o. tercil	2	2	11.5	1	Schoolday	no	2	1	1	0	2	1	0	1	0	1	2	2	0	0	0	1	0	0	0	0	1	1	0	0	1	1	0	1	0	0	1	1
1369	2013	boys	10-12 y	non overweight	2o. tercil	1	1	14.76	1	Schoolday	no	1	0	0	1	0	0	1	0	0	0	1	0	0	0	0	1	0	1	0	0	0	0	0	0	2	2	0	0	0	0	0	0
1371	2013	girls	10-12 y	non overweight	2o. tercil	3	2	6.36	1	Schoolday	no	1	0	0	0	1	0	0	0	0	0	1	0	0	0	0	1	0	0	0	0	0	0	0	0	1	1	0	0	0	0	0	0
1372	2013	girls	7-9 y	non overweight	2o. tercil	0	1	18.56	2	Schoolday	yes	2	0	0	0	1	0	0	0	0	0	2	0	0	0	0	0	0	0	0	0	0	0	0	0	1	0	0	0	0	0	0	0
1373	2013	boys	10-12 y	non overweight	2o. tercil	1	1			Schoolday	yes	2	0	0	0	0	0	0	0	0	0	2	0	0	0	2	1	0	0	0	0	2	0	0	0	0	0	0	0	0	0	0	0
1374	2013	girls	10-12 y	overweight (including obesity)	2o. tercil	1	1			Schoolday	yes	1	0	0	0	2	0	0	2	0	0	2	0	0	0	0	1	0	0	0	0	0	0	0	0	0	1	0	1	0	0	0	0
1375	2013	boys	10-12 y	non overweight	2o. tercil	4	3	22.3	2	Schoolday	no	0	0	0	0	0	0	0	2	1	0	0	0	0	0	0	1	0	0	0	0	0	0	0	0	1	0	2	1	0	1	0	0
1376	2013	girls	10-12 y	overweight (including obesity)	2o. tercil	2	2	24.77	2	Schoolday	yes	2	2	0	0	1	0	0	0	0	0	2	0	0	0	1	3	0	0	0	0	0	0	2	1	1	2	0	0	0	0	0	1
1380	2013	boys	7-9 y	overweight (including obesity)	2o. tercil	0	1			Schoolday	no	0	0	0	0	0	0	0	0	0	0	1	0	0	0	0	1	0	0	0	0	0	0	0	0	0	0	0	0	0	2	0	0
1381	2013	boys	7-9 y	non overweight	2o. tercil	0	1	24.66	2	Schoolday	yes	0	0	0	2	0	0	0	0	0	0	0	0	0	0	0	0	0	0	0	0	0	0	0	1	0	0	0	0	0	0	0	1
1382	2013	boys	10-12 y	non overweight	2o. tercil	3	2	25.31	2	Schoolday	no	1	0	0	1	1	0	0	0	0	0	1	1	0	0	1	1	0	1	0	0	1	0	0	1	0	0	2	0	0	0	0	0
1383	2013	boys	10-12 y	non overweight	2o. tercil	5	3	34.35	3	Schoolday	no	1	1	0	0	2	0	0	0	0	0	1	0	0	0	0	2	0	2	0	0	0	0	0	0	1	2	1	0	0	0	0	1
1386	2013	boys	10-12 y	non overweight	2o. tercil	5	3	23.62	2	Schoolday	yes	2	0	1	0	2	1	0	0	0	2	0	2	0	0	0	3	0	0	0	0	1	0	0	0	2	0	1	0	0	1	0	0
1387	2013	boys	10-12 y	non overweight	2o. tercil	3	2	13.3	1	Schoolday	yes	1	0	1	0	1	0	0	1	0	0	1	0	0	0	0	0	0	1	0	0	0	1	0	0	0	0	3	0	1	1	0	1
1388	2013	girls	7-9 y	non overweight	2o. tercil	0	1	21.57	2	Schoolday	yes	1	0	0	0	0	0	0	0	0	0	1	0	0	0	2	1	0	0	0	0	0	0	2	0	0	0	0	0	0	0	0	0
1391	2013	boys	10-12 y	non overweight	2o. tercil	2	2	11.8	1	Schoolday	yes	2	0	0	0	2	0	0	0	0	0	2	0	0	0	0	2	0	0	0	0	0	0	0	0	1	0	1	0	1	0	0	0
1392	2013	girls	7-9 y	non overweight	2o. tercil	2	2	8.77	1	Schoolday	no	1	0	0	0	1	0	0	0	2	0	1	1	0	0	0	2	0	0	0	0	0	1	0	1	0	0	0	0	0	0	0	0
1393	2013	girls	10-12 y	non overweight	2o. tercil	0	1			Schoolday	yes	2	0	0	0	0	0	0	0	0	0	2	0	0	0	3	2	0	1	0	0	0	0	1	1	2	2	0	0	0	0	0	0
1394	2013	boys	7-9 y	non overweight	2o. tercil	1	1	18.8	2	Schoolday	yes	0	0	0	0	0	0	0	1	1	0	0	0	0	1	0	1	0	0	0	0	0	0	0	1	0	0	0	0	0	0	0	0
1395	2013	boys	7-9 y	non overweight	2o. tercil	0	1			Not schoolday	no	0	0	0	0	0	0	0	0	0	0	1	0	0	0	0	0	0	0	0	0	0	0	0	0	0	0	1	1	1	1	0	0
1396	2013	girls	7-9 y	non overweight	2o. tercil	0	1	38.07	3	Not schoolday	no	1	3	0	1	2	0	1	2	1	3	3	2	0	0	0	0	0	0	0	0	0	0	0	0	0	1	0	0	0	0	0	0
1397	2013	boys	10-12 y	non overweight	2o. tercil	3	2	15.45	2	Not schoolday	yes	1	0	1	0	1	0	0	0	0	0	1	0	0	0	1	0	1	1	0	0	0	0	0	0	1	0	4	0	2	0	0	1
1398	2013	girls	10-12 y	overweight (including obesity)	2o. tercil	2	2	3.96	1	Not schoolday	no	2	1	0	0	1	1	0	0	1	0	1	0	0	0	0	1	0	0	0	0	0	1	0	0	0	0	1	0	0	0	0	0
1399	2013	girls	7-9 y	non overweight	2o. tercil	2	2	4.9	1	Not schoolday	no	1	0	0	0	0	0	0	2	1	0	0	0	2	0	0	1	0	0	0	0	0	0	0	0	0	0	1	0	0	0	0	0
1400	2013	boys	10-12 y	non overweight	2o. tercil	2	2	13.66	1	Not schoolday	no	0	1	0	0	0	0	0	1	0	0	1	0	0	0	0	1	0	1	0	0	0	0	0	0	0	0	0	0	0	1	0	0
1402	2013	girls	7-9 y	non overweight	2o. tercil	3	2	33.7	3	Not schoolday	no	2	1	0	0	2	0	0	0	0	0	1	1	0	0	0	2	0	1	0	0	0	1	1	1	0	1	0	1	0	1	0	0
1403	2013	girls	10-12 y	non overweight	2o. tercil	3	2	4.5	1	Not schoolday	no	0	1	0	0	1	0	1	0	0	0	1	0	0	0	1	0	0	0	0	0	0	0	0	0	0	1	0	0	0	0	0	0
1404	2013	girls	10-12 y	non overweight	2o. tercil	1	1	16.68	2	Not schoolday	no	2	0	0	0	2	0	0	0	0	0	1	0	0	3	0	1	0	0	0	0	1	1	0	0	0	0	1	1	0	0	0	0
1405	2013	boys	7-9 y	overweight (including obesity)	2o. tercil	2	2	7.88	1	Not schoolday	no	0	0	0	0	0	0	0	1	1	1	0	1	0	0	0	0	0	1	0	0	0	0	0	1	1	1	0	1	0	0	1	1
1409	2013	boys	10-12 y	overweight (including obesity)	2o. tercil	3	2	22.45	2	Not schoolday	no	1	0	0	0	1	0	0	0	0	0	1	0	0	0	0	1	0	2	0	0	0	1	0	0	1	0	2	0	0	1	1	0
1410	2013	girls	10-12 y	non overweight	2o. tercil	0	1			Not schoolday	no	1	0	0	0	0	0	0	0	0	1	1	0	0	0	0	0	0	1	0	0	0	2	0	0	0	1	0	1	0	0	0	1
1411	2013	girls	7-9 y	non overweight	2o. tercil	0	1	14.8	1	Not schoolday	no	0	0	0	1	0	0	1	1	1	0	1	0	0	1	1	0	0	0	0	0	0	0	0	0	0	0	0	1	0	0	0	0
1412	2013	girls	10-12 y	non overweight	2o. tercil	0	1	42.1	3	Not schoolday	no	1	0	0	0	0	0	0	0	1	0	0	0	1	0	0	1	0	0	0	0	0	1	0	0	1	1	0	0	0	0	0	1
1413	2013	girls	10-12 y	non overweight	2o. tercil	0	1			Not schoolday	no	0	0	0	0	2	0	0	0	0	0	0	1	0	0	0	2	0	0	0	0	0	0	1	0	0	0	0	0	0	0	0	0
1414	2013	boys	7-9 y	non overweight	2o. tercil	0	1			Not schoolday	no	0	1	0	1	1	1	0	1	0	0	2	0	0	0	0	1	0	1	0	0	0	1	1	2	0	1	1	1	0	0	0	0
1415	2013	girls	7-9 y	non overweight	3o. tercil	2	2	12.56	1	Schoolday	no	2	0	0	0	2	0	0	0	0	0	1	0	0	1	1	0	0	0	1	0	0	0	0	1	0	1	1	0	0	0	0	1
1417	2013	girls	7-9 y	non overweight	3o. tercil	1	1	16.4	2	Schoolday	yes	3	1	0	0	2	1	1	0	0	0	2	0	1	0	0	0	0	0	1	0	0	0	0	0	0	1	0	0	0	0	0	0
1418	2013	boys	7-9 y	overweight (including obesity)	3o. tercil	1	1	8.39	1	Schoolday	yes	2	0	0	0	1	0	0	0	0	0	1	0	0	1	0	0	0	0	0	0	0	0	0	0	0	0	0	0	0	0	0	0
1421	2013	boys	10-12 y	non overweight	3o. tercil	2	2	43.07	3	Schoolday	no	1	0	0	0	0	1	1	0	0	0	1	0	0	0	1	1	1	0	0	0	0	2	3	0	0	0	0	0	0	0	0	1
1422	2013	boys	7-9 y	overweight (including obesity)	3o. tercil	11	3			Schoolday	yes	0	0	0	0	0	0	0	0	0	0	2	0	0	1	1	3	0	0	0	0	2	1	1	0	3	2	1	0	0	2	0	0
1423	2013	girls	7-9 y	overweight (including obesity)	3o. tercil	1	1	19.06	2	Schoolday	yes	0	0	0	0	1	0	1	0	0	0	0	0	0	0	0	2	0	0	0	0	0	0	0	0	1	0	1	1	0	0	0	1
1425	2013	boys	7-9 y	non overweight	3o. tercil	1	1	27.86	3	Schoolday	no	0	1	0	0	1	0	0	0	0	0	1	1	1	1	1	0	1	1	0	1	0	1	0	1	1	2	0	0	0	0	0	0
1426	2013	girls	10-12 y	non overweight	3o. tercil	2	2	19.87	2	Schoolday	yes	2	0	0	0	2	0	0	0	0	0	2	0	0	0	1	1	0	0	0	0	0	0	1	1	1	0	0	0	0	0	0	0
1429	2013	girls	7-9 y	non overweight	3o. tercil	4	3	45.65	3	Schoolday	yes	1	2	2	1	1	1	0	0	0	0	1	0	0	0	1	3	1	2	0	0	0	0	0	1	1	3	0	1	0	0	0	0
1430	2013	boys	10-12 y	overweight (including obesity)	3o. tercil	4	3	32.59	3	Schoolday	yes	1	0	0	0	1	0	0	0	0	0	1	0	1	1	0	1	0	0	2	0	0	0	0	0	0	0	1	1	0	0	0	0
1431	2013	boys	7-9 y	non overweight	3o. tercil	6	3	20.3	2	Schoolday	yes	3	0	0	0	1	0	1	0	2	1	0	0	1	0	0	0	1	0	0	0	0	0	0	0	0	0	2	0	0	0	0	0
1432	2013	girls	10-12 y	overweight (including obesity)	3o. tercil	3	2	22.18	2	Schoolday	no	1	1	1	0	1	1	0	0	0	1	1	0	0	0	0	1	0	0	0	0	0	2	0	0	0	0	1	0	0	1	0	0
1434	2013	boys	7-9 y	non overweight	3o. tercil	3	2	20.1	2	Schoolday	yes	3	0	0	0	3	2	0	0	0	0	1	0	1	1	0	1	0	1	1	0	0	0	0	0	1	0	0	0	0	0	0	0
1437	2013	boys	7-9 y	non overweight	3o. tercil	0	1	52.11	3	Schoolday	yes	0	0	0	0	0	0	0	0	0	2	1	0	0	0	0	1	1	1	0	0	0	0	0	1	1	0	3	1	1	2	0	1
1439	2013	boys	10-12 y	overweight (including obesity)	3o. tercil	3	2	30.83	3	Schoolday	yes	0	0	0	2	0	0	0	0	0	0	0	0	0	0	1	2	0	0	0	0	0	1	1	1	0	0	0	0	0	0	0	0
1440	2013	boys	7-9 y	overweight (including obesity)	3o. tercil	1	1	27.48	3	Schoolday	yes	0	2	2	0	0	0	0	1	1	0	0	1	0	0	0	1	1	0	0	1	0	0	0	2	0	2	0	0	0	0	0	1
1443	2013	girls	7-9 y	non overweight	3o. tercil	3	2	52.98	3	Schoolday	yes	1	0	0	0	0	0	0	0	0	0	1	0	0	0	0	2	0	0	0	0	0	0	0	0	2	1	1	1	0	1	0	0
1448	2013	girls	7-9 y	non overweight	3o. tercil	1	1	13.47	1	Schoolday	yes	0	1	0	1	0	0	0	2	0	2	0	0	1	0	1	0	0	0	0	0	0	0	0	0	0	0	0	0	0	0	0	0
1449	2013	boys	10-12 y	overweight (including obesity)	3o. tercil	3	2	27.86	3	Schoolday	yes	1	1	1	0	0	0	0	1	0	0	1	0	0	0	0	3	0	0	0	0	1	0	0	2	0	0	0	0	0	0	0	0
1451	2013	girls	7-9 y	non overweight	3o. tercil	3	2	26.68	3	Schoolday	yes	3	0	1	0	2	1	0	1	0	0	0	0	2	0	0	1	0	0	0	0	0	0	1	0	0	1	0	0	0	0	0	0
1452	2013	boys	10-12 y	non overweight	3o. tercil	2	2	28.69	3	Schoolday	yes	1	0	0	0	1	0	0	0	0	0	1	0	0	0	0	2	0	0	0	0	0	0	0	1	2	0	1	0	0	1	0	0
1453	2013	girls	7-9 y	overweight (including obesity)	3o. tercil	0	1	41.13	3	Schoolday	no	0	0	0	0	0	0	0	0	0	0	0	0	0	0	0	0	0	1	0	0	0	0	0	0	2	0	0	0	0	0	0	1
1454	2013	boys	7-9 y	overweight (including obesity)	3o. tercil	4	3	14.61	1	Schoolday	no	1	0	1	0	1	0	0	0	0	0	0	0	0	0	0	4	0	0	0	0	0	0	4	0	0	0	0	0	0	0	0	0
1455	2013	boys	7-9 y	non overweight	3o. tercil	2	2	19.29	2	Schoolday	yes	1	0	0	0	0	0	0	0	0	0	1	0	0	0	0	0	0	0	0	0	0	0	0	1	2	0	2	0	0	0	0	2
1456	2013	girls	7-9 y	non overweight	3o. tercil	2	2	17.4	2	Schoolday	no	2	0	0	0	0	2	0	0	0	0	2	0	0	0	2	0	0	0	0	0	0	0	0	0	0	1	0	0	0	0	0	0
1463	2013	girls	10-12 y	non overweight	3o. tercil	4	3	39.93	3	Schoolday	yes	1	0	0	0	0	0	0	1	1	0	1	0	0	0	0	1	0	0	0	0	0	0	1	1	1	1	0	1	0	0	0	0
1464	2013	boys	7-9 y	overweight (including obesity)	3o. tercil	2	2	28.21	3	Schoolday	no	0	0	0	0	1	1	0	0	0	0	0	0	0	1	0	2	0	0	0	0	0	1	0	0	0	1	1	0	0	1	0	0
1471	2013	boys	7-9 y	non overweight	3o. tercil	2	2	22.53	2	Schoolday	yes	1	0	0	0	2	1	0	0	0	0	0	0	0	0	1	1	0	1	0	0	0	0	0	0	0	1	0	0	0	0	0	0
1472	2013	girls	7-9 y	overweight (including obesity)	3o. tercil	3	2	27.86	3	Schoolday	yes	2	0	0	0	2	0	0	0	0	1	1	0	0	1	0	1	0	2	1	0	0	0	1	0	1	2	0	1	0	1	1	0
1474	2013	girls	7-9 y	non overweight	3o. tercil	2	2	7.43	1	Schoolday	yes	1	0	0	0	1	0	0	0	0	0	0	0	0	0	1	1	0	0	0	0	1	0	1	0	0	0	0	0	0	0	0	0
1475	2013	boys	7-9 y	overweight (including obesity)	3o. tercil	6	3	43.88	3	Schoolday	no	2	0	0	0	1	0	0	0	0	1	1	0	1	0	0	2	0	2	0	0	1	2	0	0	0	0	1	1	0	0	0	0
1476	2013	boys	7-9 y	overweight (including obesity)	3o. tercil	0	1	29.13	3	Schoolday	yes	1	0	0	0	1	0	0	0	0	0	0	0	0	0	0	1	0	0	0	0	0	0	1	0	1	0	0	0	0	0	0	0
1477	2013	boys	10-12 y	non overweight	2o. tercil	2	2			Not schoolday	no	1	0	0	0	0	0	0	0	0	1	0	0	0	1	0	0	0	0	0	0	0	1	0	0	0	1	2	2	0	0	0	0
1478	2013	boys	7-9 y	overweight (including obesity)	2o. tercil	2	2	8.03	1	Not schoolday	no	1	0	0	0	1	0	0	0	1	0	1	0	0	0	0	0	0	0	0	0	0	0	0	1	0	0	0	0	0	1	0	0
1479	2013	boys	7-9 y	overweight (including obesity)	2o. tercil	4	3	34.58	3	Not schoolday	no	0	1	1	0	0	0	0	1	0	0	0	0	0	0	0	2	0	0	0	0	1	0	0	0	1	0	0	1	0	1	0	0
1481	2013	boys	7-9 y	overweight (including obesity)	2o. tercil	1	1	38.16	3	Not schoolday	no	1	1	1	0	1	0	0	0	0	0	0	0	0	0	2	1	1	2	0	0	0	3	0	0	0	1	1	1	0	0	0	3
1484	2013	girls	7-9 y	non overweight	1o. tercil	1	1	26.33	3	Not schoolday	no	2	0	0	0	2	0	0	0	0	0	1	0	0	0	0	1	0	0	0	0	0	1	0	0	0	0	1	1	0	0	0	0
1487	2013	boys	10-12 y	overweight (including obesity)	1o. tercil	1	1	16.73	2	Not schoolday	no	2	0	0	0	2	0	0	0	0	0	2	1	1	0	0	1	0	2	0	0	0	0	1	0	0	0	0	0	0	0	0	1
1488	2013	boys	7-9 y	non overweight	1o. tercil	1	1	15.33	2	Not schoolday	no	0	0	1	0	1	0	0	0	0	0	1	0	0	0	0	0	0	0	0	0	0	0	0	0	0	0	0	1	0	0	0	1
1489	2013	boys	10-12 y	overweight (including obesity)	2o. tercil	12	3			Not schoolday	no	1	0	0	0	1	0	0	0	0	0	0	2	0	1	0	3	0	0	0	0	0	0	0	2	1	1	0	0	0	0	0	2
1490	2013	boys	10-12 y	non overweight	2o. tercil	3	2	8.8	1	Not schoolday	no	0	0	0	0	0	0	0	0	0	0	2	0	0	0	0	1	1	0	0	0	0	1	0	0	0	0	3	0	0	1	0	0
1491	2013	girls	7-9 y	overweight (including obesity)	1o. tercil	0	1			Not schoolday	no	2	0	0	0	2	0	1	0	0	0	1	0	0	0	0	1	0	0	0	0	0	0	0	0	0	0	2	0	0	1	0	1
1492	2013	boys	10-12 y	non overweight	1o. tercil	1	1	30.6	3	Not schoolday	no	0	0	0	0	0	0	0	2	0	1	0	0	0	0	0	1	0	0	0	0	0	0	1	0	1	1	0	0	0	1	0	2
1493	2013	boys	7-9 y	overweight (including obesity)	2o. tercil	2	2	4	1	Not schoolday	no	0	0	0	0	0	0	0	1	0	0	0	0	0	0	0	2	0	0	0	0	0	0	0	0	0	0	0	0	0	0	0	1
1496	2013	girls	7-9 y	overweight (including obesity)	2o. tercil	0	1	17.8	2	Not schoolday	no	2	0	1	0	2	0	0	0	0	0	1	1	0	0	1	1	0	0	0	0	0	0	0	0	0	2	2	0	0	1	0	0
1497	2013	girls	10-12 y	non overweight	2o. tercil	4	3	21.93	2	Not schoolday	no	1	0	0	1	1	1	2	1	0	1	0	0	0	0	2	0	0	0	0	0	1	1	1	1	1	1	3	0	0	1	1	0
1499	2013	girls	10-12 y	non overweight	2o. tercil	1	1	18.73	2	Not schoolday	no	1	0	2	1	1	0	0	1	0	0	0	0	0	0	2	1	1	0	1	0	0	1	0	0	1	1	1	0	0	0	1	0
1500	2013	girls	7-9 y	overweight (including obesity)	1o. tercil	5	3	14.55	1	Not schoolday	no	1	0	0	0	1	0	0	0	0	0	1	0	0	0	0	3	0	0	0	0	1	3	0	1	0	0	0	0	0	0	0	1
1502	2013	girls	10-12 y	non overweight	2o. tercil	3	2	10.43	1	Not schoolday	no	0	0	0	0	0	0	0	1	0	0	0	0	0	0	0	2	1	0	0	0	0	0	0	0	1	1	1	1	0	0	0	0
1503	2013	girls	7-9 y	non overweight	2o. tercil	3	2			Not schoolday	no	1	0	0	0	1	0	1	0	0	2	1	1	1	0	0	2	0	3	0	0	0	1	3	1	0	2	0	1	0	0	0	1
1505	2013	girls	10-12 y	non overweight	1o. tercil	2	2	25.89	2	Not schoolday	no	2	0	1	0	2	0	0	0	0	0	2	0	0	0	0	1	0	0	0	0	0	1	0	0	0	0	1	0	0	0	0	0
1506	2013	boys	10-12 y	non overweight	2o. tercil	6	3	35.26	3	Not schoolday	no	2	1	0	0	1	1	0	1	0	2	2	1	0	0	0	1	0	2	0	0	0	0	0	1	1	0	1	2	1	0	0	0
1508	2013	girls	10-12 y	overweight (including obesity)	2o. tercil	0	1	71	3	Not schoolday	no	0	0	0	0	0	0	0	1	0	0	1	1	0	0	0	1	0	0	0	0	0	0	2	0	1	0	1	0	0	1	0	1
1509	2013	girls	10-12 y	non overweight	2o. tercil	2	2	9.56	1	Not schoolday	no	0	0	0	0	0	0	1	1	0	0	1	0	0	1	0	1	0	0	0	0	0	0	0	0	0	0	0	1	0	0	0	1
1510	2013	boys	7-9 y	non overweight	2o. tercil	2	2	12.1	1	Not schoolday	no	0	0	0	0	2	0	0	0	0	0	0	0	0	0	0	1	0	1	0	0	0	0	0	0	1	0	0	0	0	1	0	0
1512	2013	girls	10-12 y	overweight (including obesity)	2o. tercil	4	3	42.96	3	Not schoolday	no	1	0	0	0	1	0	0	1	0	0	1	0	0	0	0	0	0	0	0	0	0	0	0	0	1	0	2	0	0	1	0	0
1514	2013	boys	7-9 y	non overweight	2o. tercil	7	3	24.8	2	Not schoolday	no	2	0	0	0	2	1	0	0	0	0	1	0	0	2	2	2	0	2	1	0	1	1	2	0	1	1	0	0	0	0	0	1
1515	2013	girls	10-12 y	overweight (including obesity)	1o. tercil	4	3	36.04	3	Not schoolday	no	1	0	0	1	1	0	1	0	0	0	1	0	0	1	1	2	0	1	1	0	1	2	2	1	0	2	0	0	0	1	0	0
1516	2013	boys	7-9 y	non overweight	2o. tercil	4	3	6	1	Not schoolday	no	0	0	0	0	0	0	0	1	0	1	1	0	0	0	0	1	0	0	0	0	0	1	0	0	0	0	1	0	0	1	0	0
1517	2013	girls	7-9 y	non overweight	1o. tercil	3	2	23.97	2	Not schoolday	no	2	1	1	0	2	2	0	0	0	0	2	2	0	0	0	2	0	1	0	0	0	2	0	0	0	0	0	1	0	0	0	0
1518	2013	girls	7-9 y	non overweight	2o. tercil	0	1	50.8	3	Not schoolday	no	0	0	0	0	1	3	0	3	0	0	0	0	0	0	0	0	0	0	0	0	0	0	0	0	0	0	0	0	0	0	0	0
1519	2013	girls	10-12 y	non overweight	2o. tercil	1	1	21.05	2	Not schoolday	no	1	0	0	0	0	0	0	1	0	0	1	0	0	0	0	1	0	0	0	0	0	0	0	0	0	1	2	1	0	0	0	2
1520	2013	boys	7-9 y	non overweight	1o. tercil	1	1	11.9	1	Not schoolday	no	1	0	0	0	0	0	1	0	0	0	1	0	2	0	1	4	0	1	0	0	0	0	0	0	0	0	0	0	0	0	0	0
1521	2013	boys	10-12 y	non overweight	2o. tercil	4	3	27.78	3	Not schoolday	no	1	0	0	0	0	0	0	1	1	0	1	0	0	0	0	1	0	0	0	0	0	0	0	0	0	0	2	1	0	0	0	0
1522	2013	girls	7-9 y	non overweight	2o. tercil	2	2	5.16	1	Not schoolday	no	1	0	0	0	0	0	0	0	0	0	1	0	0	0	0	1	0	0	0	0	0	1	0	0	0	0	0	0	0	1	0	0
1523	2013	girls	7-9 y	overweight (including obesity)	2o. tercil	1	1	18.97	2	Not schoolday	no	1	0	0	0	1	0	0	1	0	0	1	1	0	0	1	1	0	0	1	0	0	0	0	1	0	2	0	1	0	0	0	0
1524	2013	boys	7-9 y	non overweight	2o. tercil	2	2	11.95	1	Not schoolday	no	2	0	0	0	2	0	1	0	0	0	1	0	0	0	0	0	1	2	0	0	0	0	0	1	1	0	0	0	0	0	0	0
1525	2013	boys	7-9 y	non overweight	2o. tercil	2	2	5.05	1	Not schoolday	no	0	0	0	1	0	0	0	1	0	0	0	0	0	0	0	1	0	0	1	0	0	2	2	0	1	0	0	0	0	0	0	1
1526	2013	girls	10-12 y	non overweight	2o. tercil	1	1			Not schoolday	no	1	0	0	0	1	0	0	0	0	0	1	0	0	0	0	2	0	3	0	0	0	2	1	0	0	0	1	0	0	0	0	0
1527	2013	girls	10-12 y	overweight (including obesity)	2o. tercil	7	3	24.8	2	Not schoolday	no	1	0	0	1	0	0	0	0	0	1	1	0	0	0	1	1	0	0	1	0	0	0	1	0	2	0	3	2	0	0	1	1
1528	2013	girls	10-12 y	non overweight	2o. tercil	3	2	3.6	1	Not schoolday	no	0	0	0	0	0	0	0	1	0	0	1	0	0	0	0	1	0	1	0	0	1	0	0	0	0	0	2	1	0	0	0	0
1530	2013	boys	10-12 y	non overweight	1o. tercil	5	3	29.3	3	Not schoolday	no	1	0	0	0	1	0	0	0	0	0	0	2	0	0	0	3	0	0	0	0	0	1	0	0	0	2	0	0	0	0	0	0
1531	2013	girls	7-9 y	non overweight	1o. tercil	2	2			Not schoolday	no	2	0	0	0	2	0	0	0	0	0	0	1	1	0	0	0	0	3	0	0	0	2	0	0	0	0	0	0	0	0	0	0
1532	2013	boys	7-9 y	overweight (including obesity)	1o. tercil	0	1			Not schoolday	no	1	0	0	2	2	2	0	0	0	0	1	0	0	0	0	0	0	0	0	0	0	0	0	0	0	0	1	0	0	0	0	0
1533	2013	girls	10-12 y	non overweight	2o. tercil	8	3			Not schoolday	no	0	0	0	0	3	0	0	0	0	0	0	0	0	0	3	1	0	1	0	0	0	0	0	0	1	1	0	1	0	0	0	0
1534	2013	girls	7-9 y	non overweight	1o. tercil	3	2	41.78	3	Not schoolday	no	0	0	0	0	0	0	0	1	0	2	2	1	0	2	1	1	1	1	0	0	0	0	0	0	0	1	1	2	1	2	1	1
1535	2013	boys	7-9 y	non overweight	2o. tercil	2	2			Not schoolday	no	0	0	0	1	0	0	0	0	0	0	0	0	0	0	0	1	0	0	0	0	0	0	1	0	0	0	2	0	0	1	0	1
1536	2013	girls	7-9 y	non overweight	1o. tercil	1	1	7.25	1	Not schoolday	no	3	2	0	2	2	0	0	0	0	0	0	0	0	0	0	1	0	0	0	0	0	0	0	0	0	1	0	0	0	0	0	1
1537	2013	boys	10-12 y	non overweight	2o. tercil	2	2	13.35	1	Not schoolday	no	2	0	0	0	1	0	0	0	0	0	2	1	0	0	0	0	0	0	2	0	0	0	1	0	0	0	1	0	0	0	0	1
1538	2013	boys	10-12 y	non overweight	2o. tercil	5	3	9.35	1	Not schoolday	no	0	0	0	0	0	0	0	0	0	0	1	0	0	0	3	0	0	1	0	0	0	0	0	0	1	0	0	0	0	0	0	0
1540	2013	girls	10-12 y	overweight (including obesity)	1o. tercil	5	3	17.28	2	Not schoolday	no	1	0	0	0	1	0	0	1	0	0	2	0	1	0	1	1	0	0	0	0	0	0	0	0	0	1	2	1	0	0	0	0
1541	2013	boys	7-9 y	overweight (including obesity)	2o. tercil	2	2	26.53	3	Not schoolday	no	0	0	0	0	0	0	0	0	0	0	0	0	0	1	0	1	1	0	0	0	1	0	1	0	0	1	2	0	0	0	0	0
1542	2013	boys	7-9 y	non overweight	1o. tercil	2	2	58.25	3	Not schoolday	no	0	0	0	2	2	2	2	2	0	2	1	1	0	0	0	0	0	0	2	0	0	0	0	0	0	0	0	0	0	0	0	0
1543	2013	girls	7-9 y	non overweight	2o. tercil	2	2	7.6	1	Not schoolday	no	2	0	0	0	1	0	0	1	0	0	2	0	0	0	0	2	0	1	0	0	0	1	0	0	0	2	1	0	0	1	0	0
1544	2013	girls	10-12 y	non overweight	1o. tercil	2	2	20.67	2	Not schoolday	no	2	0	1	0	2	0	0	0	0	0	2	0	0	0	1	1	1	1	1	0	1	1	0	1	1	2	1	1	1	0	1	0
1547	2013	boys	10-12 y	non overweight	2o. tercil	3	2	4.5	1	Not schoolday	no	0	0	0	0	0	0	0	0	0	0	0	0	0	0	0	3	0	0	0	0	0	0	0	1	2	2	1	1	0	0	0	1
1548	2013	boys	7-9 y	overweight (including obesity)	1o. tercil	0	1	21.41	2	Not schoolday	no	1	0	0	2	1	1	1	0	1	1	1	0	0	0	0	0	0	0	0	0	0	0	0	0	0	0	0	0	0	0	0	0
1549	2013	girls	7-9 y	non overweight	1o. tercil	1	1			Not schoolday	no	1	0	0	0	0	0	0	0	0	0	1	0	0	0	1	1	1	0	0	0	0	0	0	1	1	0	0	0	0	0	0	0
1552	2013	boys	7-9 y	non overweight	2o. tercil	4	3	61.16	3	Not schoolday	no	0	0	0	0	1	1	1	0	0	1	0	1	0	1	0	0	0	0	0	0	0	1	0	0	0	1	1	0	0	0	0	0
1553	2013	girls	10-12 y	overweight (including obesity)	2o. tercil	4	3	38.8	3	Not schoolday	no	2	2	0	0	1	2	0	1	0	0	2	0	0	0	0	0	1	0	0	0	0	0	0	0	0	1	1	0	0	0	0	1
1555	2013	girls	10-12 y	overweight (including obesity)	2o. tercil	2	2	13.93	1	Not schoolday	no	1	0	0	0	0	0	1	0	0	1	1	0	0	0	1	0	0	1	0	0	0	1	0	0	1	0	2	1	0	1	0	1
1556	2013	boys	10-12 y	non overweight	2o. tercil	6	3	28.88	3	Not schoolday	no	1	0	0	0	1	0	0	1	0	0	1	0	0	0	0	2	1	1	0	0	0	1	2	1	0	2	1	2	0	1	0	1
1557	2013	boys	7-9 y	non overweight	1o. tercil	1	1	75.49	3	Not schoolday	no	1	0	0	0	0	0	0	0	1	0	0	0	0	0	0	1	0	1	0	0	0	1	0	1	0	0	0	0	0	0	0	0
1558	2013	girls	10-12 y	overweight (including obesity)	2o. tercil	3	2	28.59	3	Not schoolday	no	2	1	1	0	0	0	0	0	0	0	2	0	0	0	1	2	0	0	0	0	0	0	2	1	0	0	0	0	0	0	0	0
1559	2013	girls	7-9 y	non overweight	2o. tercil	2	2	20.08	2	Not schoolday	no	2	0	0	0	0	0	0	0	0	2	2	1	0	0	0	1	0	0	0	0	1	1	1	0	1	1	0	0	0	0	0	0
1561	2013	girls	7-9 y	non overweight	2o. tercil	2	2	10.67	1	Not schoolday	no	0	0	0	0	0	0	0	1	0	0	1	0	0	0	0	1	0	1	0	0	1	1	0	0	0	0	2	1	0	0	0	0
1563	2013	boys	7-9 y	overweight (including obesity)	2o. tercil	3	2	47.2	3	Not schoolday	no	0	0	0	0	0	0	0	1	0	1	2	1	2	0	1	1	2	3	2	0	0	1	0	1	0	0	1	0	0	1	0	1
1564	2013	girls	7-9 y	non overweight	2o. tercil	0	1			Not schoolday	no	1	0	0	0	1	0	1	1	0	0	2	1	0	0	0	0	0	0	0	0	0	0	0	0	1	0	0	0	0	0	0	2
1567	2013	girls	10-12 y	non overweight	1o. tercil	5	3	59.59	3	Not schoolday	no	2	0	0	0	2	1	0	1	0	0	2	2	0	0	0	1	0	0	0	0	0	0	0	0	0	0	1	1	0	0	0	1
1568	2013	boys	7-9 y	overweight (including obesity)	2o. tercil	5	3	25.02	2	Not schoolday	no	0	0	0	0	1	0	0	0	0	2	3	2	0	0	0	2	0	0	0	0	0	0	0	0	0	0	1	0	0	0	0	1
1569	2013	girls	7-9 y	overweight (including obesity)	1o. tercil	0	1	23.56	2	Not schoolday	no	1	0	1	1	1	1	0	0	0	0	0	0	0	1	1	0	0	0	0	0	0	0	0	0	0	0	0	0	0	0	0	0
1571	2013	boys	10-12 y	non overweight	2o. tercil	2	2	49.83	3	Not schoolday	no	1	0	0	1	1	0	0	0	0	1	2	2	1	0	0	1	0	2	0	0	0	0	0	0	0	0	0	0	1	1	0	1
1572	2013	girls	7-9 y	overweight (including obesity)	2o. tercil	10	3			Not schoolday	no	1	1	1	0	1	1	1	0	0	1	1	0	0	0	1	1	0	1	1	0	1	0	0	0	0	4	0	1	0	0	0	2
1574	2013	boys	10-12 y	overweight (including obesity)	2o. tercil	3	2	10.95	1	Not schoolday	no	1	0	0	0	1	1	0	1	0	0	1	0	0	0	0	0	0	0	0	0	0	1	0	0	0	0	1	0	0	1	0	0
1575	2013	girls	10-12 y	overweight (including obesity)	2o. tercil	1	1			Not schoolday	no	1	0	0	0	0	0	0	1	0	0	1	0	0	0	0	0	0	1	0	0	0	0	0	0	0	0	1	0	0	0	0	0
1576	2013	boys	7-9 y	non overweight	1o. tercil	0	1	50.23	3	Not schoolday	no	0	0	0	0	0	0	0	0	1	0	0	0	0	0	0	0	0	1	0	0	0	0	0	0	0	0	0	0	0	1	0	1
1578	2013	boys	7-9 y	overweight (including obesity)	1o. tercil	0	1			Not schoolday	no	2	0	1	0	0	1	0	0	1	2	1	0	1	0	3	0	0	0	0	2	0	0	2	0	0	0	1	0	0	0	0	1
1580	2013	boys	7-9 y	overweight (including obesity)	2o. tercil	0	1	10	1	Not schoolday	no	1	0	1	0	0	0	0	0	0	0	1	0	0	0	0	0	0	2	0	0	0	0	0	0	2	0	0	0	0	1	0	0
1581	2013	boys	7-9 y	overweight (including obesity)	1o. tercil	4	3	10.13	1	Not schoolday	no	2	0	0	0	2	0	0	0	0	0	2	2	0	0	0	2	0	2	0	0	0	0	2	0	0	0	0	0	0	0	0	0
1582	2013	girls	7-9 y	non overweight	1o. tercil	3	2	12.36	1	Not schoolday	no	1	0	1	0	0	0	1	0	0	0	0	1	0	0	0	0	0	0	0	0	0	1	0	0	0	0	0	1	0	1	0	1
1583	2013	boys	7-9 y	overweight (including obesity)	1o. tercil	1	1	29.3	3	Not schoolday	no	0	0	0	0	2	2	0	0	0	0	1	0	0	0	1	0	0	0	0	0	0	0	0	0	0	0	1	0	0	0	0	0
1584	2013	boys	10-12 y	non overweight	2o. tercil	2	2	20.53	2	Not schoolday	no	2	1	0	0	2	0	0	0	0	0	2	1	0	0	0	1	0	2	0	0	0	0	0	1	1	0	1	0	0	0	0	0
1585	2013	boys	10-12 y	non overweight	2o. tercil	0	1			Not schoolday	no	0	0	0	0	0	0	0	0	0	0	0	0	0	0	0	2	0	0	0	0	0	0	0	0	0	1	3	0	0	2	0	0
1587	2013	girls	10-12 y	non overweight	1o. tercil	2	2	6.25	1	Not schoolday	no	1	0	0	0	1	0	0	0	0	0	1	0	0	0	0	2	0	0	0	0	0	2	0	0	0	0	1	0	0	0	0	2
1588	2013	boys	10-12 y	non overweight	2o. tercil	1	1	11.3	1	Not schoolday	no	1	0	0	0	1	0	0	0	0	0	1	0	0	0	0	0	0	0	0	0	0	1	0	0	0	0	0	0	0	1	0	1
1589	2013	girls	10-12 y	overweight (including obesity)	2o. tercil	2	2	4.56	1	Not schoolday	no	1	0	0	0	0	0	0	0	0	0	1	0	0	0	1	2	0	0	0	0	0	2	0	0	0	0	1	0	0	1	0	0
1590	2013	boys	7-9 y	overweight (including obesity)	2o. tercil	3	2	35.64	3	Not schoolday	no	0	0	0	1	0	0	0	0	0	0	1	1	0	0	0	1	0	2	2	0	0	1	1	0	0	0	0	0	1	1	0	1
1591	2013	girls	10-12 y	non overweight	2o. tercil	1	1	19.21	2	Not schoolday	no	1	0	0	0	1	0	0	1	0	1	1	0	0	0	0	0	0	0	0	0	0	0	0	0	1	2	1	0	1	0	0	0
1592	2013	boys	10-12 y	non overweight	2o. tercil	8	3			Not schoolday	no	1	0	0	0	1	0	0	1	1	0	1	0	1	0	1	1	0	2	1	1	1	2	2	0	1	1	0	0	0	0	0	0
1595	2013	boys	10-12 y	non overweight	2o. tercil	5	3	24	2	Not schoolday	no	1	0	1	0	0	0	0	0	0	0	1	0	0	0	1	2	0	0	0	0	0	0	0	1	1	1	1	2	0	0	0	1
1597	2013	girls	10-12 y	overweight (including obesity)	1o. tercil	3	2	37.14	3	Not schoolday	no	1	0	2	0	0	0	0	0	0	0	1	1	0	0	0	1	0	0	0	0	0	1	0	0	2	0	1	0	0	0	0	0
1598	2013	girls	7-9 y	overweight (including obesity)	1o. tercil	5	3	34.57	3	Not schoolday	no	0	0	0	0	0	0	0	1	1	0	0	0	0	0	1	1	0	1	0	0	0	0	0	2	0	1	0	1	1	0	0	0
1599	2013	boys	7-9 y	non overweight	2o. tercil	0	1			Not schoolday	no	1	0	0	0	0	0	0	1	0	0	0	0	0	0	0	0	0	2	0	0	0	0	0	0	1	0	0	0	1	0	0	0
1600	2013	girls	7-9 y	non overweight	2o. tercil	3	2	27.75	3	Not schoolday	no	1	0	0	1	0	1	0	2	0	1	0	0	1	0	0	2	1	1	2	0	1	1	1	2	0	1	1	1	1	0	0	0
1602	2013	girls	7-9 y	overweight (including obesity)	2o. tercil	2	2	20.66	2	Not schoolday	no	1	0	0	0	0	0	0	1	0	0	1	0	0	0	1	2	0	0	0	0	1	1	0	0	1	1	0	0	0	0	0	0
1603	2013	boys	10-12 y	overweight (including obesity)	3o. tercil	2	2	8.03	1	Schoolday	no	1	0	0	0	1	0	0	0	0	0	0	1	0	0	0	0	1	1	0	0	0	0	0	3	0	1	0	0	0	0	1	0
1604	2013	boys	7-9 y	non overweight	3o. tercil	3	2	25.27	2	Schoolday	yes	2	0	1	0	1	1	0	1	0	0	0	2	1	0	0	1	0	0	0	0	0	1	0	0	0	0	0	1	1	0	0	1
1605	2013	girls	10-12 y	non overweight	3o. tercil	2	2	32.2	3	Schoolday	yes	2	2	0	0	2	0	0	1	0	0	0	0	0	0	2	1	0	0	0	0	0	1	1	0	0	0	0	0	0	0	0	0
1606	2013	boys	10-12 y	overweight (including obesity)	3o. tercil	0	1			Schoolday	no	1	0	0	0	0	0	0	0	0	0	1	2	0	0	0	1	0	0	0	0	0	0	0	0	0	0	0	0	0	1	0	0
1607	2013	girls	7-9 y	non overweight	3o. tercil	6	3	18.5	2	Schoolday	yes	2	0	0	0	1	0	0	0	0	0	1	0	1	0	1	3	0	0	1	0	0	0	0	0	3	1	0	0	0	0	0	0
1609	2013	girls	7-9 y	non overweight	3o. tercil	0	1			Schoolday	yes	1	0	0	1	2	0	0	0	1	0	0	0	1	0	1	0	0	0	0	0	0	0	0	0	0	0	0	0	0	0	0	0
1610	2013	girls	10-12 y	non overweight	3o. tercil	0	1	41.5	3	Schoolday	no	3	0	0	0	3	2	0	1	0	0	1	0	0	0	1	1	0	0	0	0	0	0	0	1	0	1	0	1	0	0	0	1
1611	2013	boys	10-12 y	overweight (including obesity)	3o. tercil	8	3			Schoolday	yes	0	0	0	0	0	0	0	0	0	0	0	0	0	0	0	1	3	3	0	0	0	2	0	1	0	2	3	4	0	0	0	1
1614	2013	girls	10-12 y	non overweight	3o. tercil	0	1	15.09	2	Schoolday	no	1	0	0	0	0	0	1	0	0	0	1	1	0	0	0	2	0	0	0	0	1	0	2	0	0	1	0	0	0	1	0	0
1615	2013	boys	10-12 y	overweight (including obesity)	3o. tercil	0	1			Schoolday	no	2	0	0	0	0	0	0	0	0	1	2	0	0	0	0	2	0	0	0	0	2	0	0	0	1	0	1	0	0	0	0	0
1616	2013	boys	10-12 y	non overweight	3o. tercil	3	2	13.3	1	Schoolday	no	1	0	0	0	0	0	0	0	0	0	1	0	0	0	0	0	0	1	0	0	0	0	0	0	1	0	0	0	0	1	0	0
1617	2013	girls	10-12 y	non overweight	3o. tercil	2	2	64.06	3	Schoolday	yes	3	0	1	0	3	0	0	1	0	0	1	0	0	2	1	1	0	0	0	0	0	1	0	1	0	0	3	1	0	0	0	0
1618	2013	boys	7-9 y	non overweight	3o. tercil	1	1	24.8	2	Schoolday	yes	0	0	0	0	1	3	2	2	0	1	0	1	0	0	2	0	0	0	0	0	0	0	1	0	1	1	1	1	1	1	1	1
1619	2013	boys	7-9 y	non overweight	3o. tercil	3	2	17.15	2	Schoolday	no	2	0	0	0	2	0	0	0	0	0	1	1	0	0	0	1	0	0	1	0	0	0	0	0	2	0	0	0	0	0	0	0
1620	2013	girls	7-9 y	non overweight	3o. tercil	1	1	22.96	2	Schoolday	yes	1	0	0	1	2	1	0	1	2	0	1	0	2	0	1	2	0	1	0	0	0	1	1	1	0	0	1	0	1	0	0	0
1621	2013	boys	10-12 y	overweight (including obesity)	3o. tercil	2	2	20.9	2	Schoolday	no	1	0	0	0	1	0	0	0	0	0	0	0	1	1	1	2	1	1	0	0	0	0	0	0	0	0	2	0	0	1	0	0
1624	2013	boys	10-12 y	non overweight	3o. tercil	6	3	62.04	3	Schoolday	yes	2	0	1	0	2	0	0	3	0	0	0	0	0	0	0	0	0	0	0	0	0	0	0	1	1	0	1	1	0	0	0	0
1625	2013	boys	7-9 y	non overweight	3o. tercil	2	2	47.71	3	Schoolday	no	2	0	0	0	2	0	0	2	0	0	2	0	0	0	0	1	0	0	0	0	0	1	2	0	0	0	0	0	0	0	0	2
1626	2013	boys	7-9 y	non overweight	3o. tercil	1	1	10.83	1	Schoolday	yes	2	1	0	0	1	2	0	0	0	0	2	0	0	0	1	0	0	0	0	0	0	0	0	0	1	0	0	0	0	0	0	1
1628	2013	boys	7-9 y	overweight (including obesity)	3o. tercil	8	3			Schoolday	yes	1	0	1	0	1	0	0	1	0	2	1	1	1	0	0	1	0	0	0	0	0	0	1	0	1	0	1	1	1	1	0	0
1629	2013	girls	10-12 y	non overweight	3o. tercil	1	1	30.2	3	Schoolday	yes	3	0	3	0	2	0	0	0	0	0	1	0	1	0	0	1	0	0	0	0	0	1	0	0	0	2	1	0	0	0	0	2
1630	2013	boys	10-12 y	non overweight	3o. tercil	1	1	24.79	2	Schoolday	yes	2	0	0	1	2	0	0	0	0	0	0	1	0	0	0	2	0	0	0	0	0	0	0	0	0	0	0	0	0	0	0	0
1631	2013	boys	10-12 y	overweight (including obesity)	3o. tercil	0	1			Schoolday	no	1	0	0	0	0	0	0	1	0	0	1	1	0	0	0	0	0	1	0	0	0	0	0	0	0	0	0	1	0	1	0	0
1632	2013	boys	10-12 y	non overweight	3o. tercil	2	2	22.65	2	Schoolday	yes	2	1	1	1	2	0	0	0	0	0	2	1	0	0	0	0	0	1	0	0	0	0	0	0	0	0	1	0	0	0	0	2
1633	2013	boys	10-12 y	non overweight	3o. tercil	1	1	13.48	1	Schoolday	no	1	0	0	0	0	0	0	2	0	0	2	0	0	0	0	0	0	0	0	0	0	0	0	0	0	0	2	0	0	0	1	1
1634	2013	girls	10-12 y	overweight (including obesity)	3o. tercil	7	3	33.46	3	Schoolday	no	0	0	0	0	0	0	0	1	0	0	1	0	0	0	1	0	0	0	0	0	0	0	0	0	1	0	0	0	0	0	0	0
1635	2013	girls	10-12 y	non overweight	3o. tercil	3	2	14.36	1	Schoolday	no	2	0	0	0	0	0	0	0	0	0	1	0	1	0	0	0	1	0	0	0	0	0	0	0	0	1	0	0	0	0	0	1
1637	2013	boys	10-12 y	non overweight	3o. tercil	2	2	25.17	2	Schoolday	yes	2	0	0	0	1	0	0	0	0	0	0	2	0	0	0	3	0	0	0	0	3	1	0	0	0	1	0	0	0	0	0	0
1638	2013	boys	7-9 y	non overweight	3o. tercil	1	1	16.38	2	Schoolday	yes	0	0	0	0	0	0	0	0	0	0	0	0	0	0	0	0	0	0	0	0	0	0	0	1	2	0	1	1	1	1	1	1
1639	2013	girls	10-12 y	non overweight	3o. tercil	1	1			Schoolday	no	1	0	0	0	1	0	0	1	0	1	1	0	0	0	0	0	0	0	0	0	0	0	0	0	0	0	0	0	0	0	0	0
1640	2013	boys	10-12 y	non overweight	3o. tercil	3	2	5.46	1	Schoolday	no	1	0	1	0	0	0	0	0	0	0	1	0	0	0	0	0	0	0	0	0	0	0	0	0	0	1	0	0	0	1	0	1
1641	2013	girls	7-9 y	non overweight	3o. tercil	4	3	13.7	1	Schoolday	no	2	0	1	0	0	0	0	0	0	0	1	0	0	0	1	0	1	0	0	0	0	0	0	1	0	1	1	1	0	0	1	0
1642	2013	girls	10-12 y	overweight (including obesity)	3o. tercil	1	1	16.22	2	Schoolday	yes	2	0	2	0	2	1	0	0	0	0	2	0	0	0	3	1	0	0	0	0	1	0	0	1	0	1	0	0	0	0	0	0
1644	2013	girls	7-9 y	non overweight	3o. tercil	3	2	20.66	2	Schoolday	yes	1	0	0	0	1	0	0	0	0	0	0	0	1	0	1	0	1	0	0	1	0	0	0	0	0	1	0	0	0	0	0	0
1645	2013	girls	7-9 y	non overweight	3o. tercil	1	1	24.8	2	Schoolday	no	1	1	1	1	1	0	0	0	0	0	0	0	0	1	2	0	0	0	0	0	0	0	0	0	0	1	0	0	1	0	0	0
1646	2013	boys	10-12 y	overweight (including obesity)	3o. tercil	4	3	30.43	3	Schoolday	yes	2	1	0	0	2	0	2	1	0	0	3	2	0	0	0	1	0	1	1	0	0	0	0	0	1	0	0	0	0	1	0	1
1647	2013	boys	7-9 y	overweight (including obesity)	3o. tercil	2	2	8.03	1	Schoolday	no	1	1	0	0	0	0	0	0	2	0	1	0	0	0	2	1	0	0	0	0	0	1	1	0	1	0	2	0	0	0	0	0
1649	2013	girls	10-12 y	non overweight	3o. tercil	7	3	25.42	2	Schoolday	yes	2	0	0	0	2	2	0	0	0	1	0	0	0	0	0	1	0	2	0	0	0	0	1	0	1	2	1	0	0	0	2	1
1651	2013	girls	10-12 y	overweight (including obesity)	3o. tercil	0	1			Schoolday	no	2	2	0	0	1	0	0	0	0	0	2	1	1	0	1	0	0	0	0	0	0	0	1	0	0	0	1	0	0	1	0	2
1652	2013	boys	7-9 y	non overweight	3o. tercil	3	2	5.4	1	Schoolday	no	0	0	0	1	0	0	0	0	0	0	1	1	0	0	0	1	0	2	0	0	0	0	0	0	0	0	0	0	0	0	0	0
1654	2013	boys	10-12 y	overweight (including obesity)	3o. tercil	2	2	18.03	2	Schoolday	no	2	0	1	0	2	2	0	0	0	2	0	1	0	1	1	1	0	1	0	0	0	0	1	0	0	2	2	1	1	1	0	0
1655	2013	girls	7-9 y	overweight (including obesity)	3o. tercil	1	1	26.41	3	Schoolday	no	2	0	0	0	2	1	0	0	0	1	1	0	0	0	0	1	0	0	0	0	0	1	0	0	0	0	0	0	0	0	0	1
1656	2013	girls	10-12 y	non overweight	3o. tercil	6	3	17.8	2	Schoolday	no	1	0	0	0	0	0	0	0	1	0	1	0	0	0	0	2	0	0	0	0	0	0	0	0	0	0	2	0	0	0	0	0
1657	2013	girls	7-9 y	overweight (including obesity)	3o. tercil	2	2	8.18	1	Schoolday	yes	1	0	1	0	0	1	0	0	0	0	0	0	0	0	0	0	1	0	0	0	1	1	0	0	0	0	0	0	0	0	0	0
1658	2013	boys	7-9 y	non overweight	3o. tercil	0	1	20.1	2	Schoolday	yes	0	0	0	1	1	0	0	0	0	0	0	0	0	1	1	1	0	0	0	0	0	0	1	0	0	0	0	0	0	0	0	0
1659	2013	girls	10-12 y	non overweight	3o. tercil	2	2	12.21	1	Schoolday	yes	1	0	0	0	0	0	0	0	0	0	1	0	0	0	1	1	0	0	0	1	1	0	0	0	1	0	0	0	1	0	0	0
1660	2013	boys	7-9 y	non overweight	3o. tercil	0	1			Schoolday	no	0	0	0	0	1	0	0	1	0	0	0	0	0	0	0	1	0	0	0	0	0	1	0	1	0	0	0	0	0	0	0	0
1661	2013	boys	10-12 y	overweight (including obesity)	3o. tercil	2	2	22.46	2	Schoolday	no	1	0	0	0	1	1	0	1	0	0	3	0	0	0	0	1	0	0	0	0	0	0	0	0	1	0	0	2	0	0	0	0
1662	2013	boys	7-9 y	non overweight	3o. tercil	1	1			Schoolday	no	0	0	0	0	0	0	0	0	1	0	0	0	0	0	0	0	0	0	1	0	0	0	0	0	0	0	0	0	0	1	0	1
1663	2013	girls	7-9 y	non overweight	3o. tercil	0	1	15.56	2	Schoolday	yes	2	0	0	0	2	2	0	0	0	0	2	0	0	0	0	0	0	0	0	0	0	0	0	0	3	0	0	0	0	0	0	0
1664	2013	girls	7-9 y	non overweight	3o. tercil	3	2	21.69	2	Schoolday	no	1	0	0	0	1	0	0	1	0	0	0	0	1	0	1	1	0	0	0	0	0	0	0	1	0	2	0	0	0	0	0	0
1665	2013	boys	10-12 y	non overweight	3o. tercil	0	1			Schoolday	no	0	0	0	0	1	0	1	1	0	0	1	0	0	1	0	2	0	0	0	0	2	1	0	1	0	0	0	0	0	0	0	0
1668	2013	girls	10-12 y	overweight (including obesity)	3o. tercil	0	1	10.26	1	Schoolday	yes	2	0	0	0	1	1	0	0	0	0	0	0	0	0	0	1	0	0	0	0	0	0	0	0	0	0	0	0	0	0	0	0
1671	2013	boys	10-12 y	non overweight	3o. tercil	3	2	19.97	2	Schoolday	yes	2	0	0	0	1	1	0	0	0	1	1	1	1	0	0	1	0	0	0	0	1	0	0	1	0	0	2	0	0	0	0	1
1674	2013	girls	7-9 y	overweight (including obesity)	3o. tercil	1	1	64.27	3	Schoolday	yes	0	0	1	1	1	0	0	1	0	2	1	1	0	0	0	0	1	1	0	0	1	0	0	1	1	0	0	0	0	0	0	0
1677	2013	boys	10-12 y	non overweight	3o. tercil	8	3	12.15	1	Schoolday	no	0	0	0	0	0	0	0	0	1	0	0	1	1	0	1	3	0	1	0	0	0	0	1	0	1	0	3	0	1	0	0	0
1679	2013	girls	7-9 y	non overweight	3o. tercil	0	1	11.02	1	Schoolday	yes	3	0	0	0	2	0	0	0	0	0	1	1	1	0	0	0	0	0	0	0	0	0	0	0	0	0	0	0	0	0	0	0
1683	2013	boys	7-9 y	overweight (including obesity)	3o. tercil	6	3	38.29	3	Schoolday	no	0	0	0	0	0	0	0	0	0	0	1	0	0	0	0	2	0	0	0	0	0	1	0	1	0	1	0	0	0	0	0	0
1684	2013	boys	7-9 y	non overweight	3o. tercil	2	2	54.98	3	Schoolday	no	0	0	1	0	1	0	0	0	0	1	1	1	0	0	2	1	0	1	1	0	0	1	0	0	0	0	0	0	0	0	0	0
1685	2013	girls	10-12 y	non overweight	3o. tercil	5	3	42.26	3	Schoolday	yes	3	0	0	0	0	0	0	0	2	0	1	1	1	0	0	2	0	0	0	0	2	0	0	0	3	0	1	0	1	0	0	0
1686	2013	girls	10-12 y	overweight (including obesity)	3o. tercil	7	3	40.91	3	Schoolday	yes	2	0	0	0	2	0	0	0	0	0	0	0	1	0	0	0	0	1	0	0	0	1	0	2	0	0	2	0	2	0	0	1
1688	2013	boys	10-12 y	non overweight	3o. tercil	1	1			Schoolday	yes	1	0	0	0	1	0	0	0	0	0	0	0	1	0	0	0	0	0	0	0	0	0	0	0	0	0	0	0	0	0	0	1
1693	2013	girls	10-12 y	non overweight	3o. tercil	6	3	33.9	3	Schoolday	yes	1	1	0	0	1	0	0	1	0	0	0	1	0	0	1	1	0	0	0	0	0	0	0	0	1	0	2	0	0	0	0	1
1694	2013	boys	10-12 y	non overweight	3o. tercil	3	2	31.58	3	Schoolday	no	1	0	0	0	1	0	0	0	0	0	1	0	0	0	1	1	0	0	0	0	0	0	0	0	0	1	0	0	0	1	0	0
1695	2013	boys	7-9 y	overweight (including obesity)	3o. tercil	2	2	15.48	2	Schoolday	yes	0	0	0	1	0	0	0	1	1	0	1	0	0	0	1	0	0	0	0	1	0	0	0	1	0	0	3	3	0	0	0	0
1696	2013	boys	10-12 y	non overweight	3o. tercil	0	1			Schoolday	no	1	0	0	0	0	1	0	0	1	0	1	0	0	0	0	0	0	0	0	0	0	0	0	0	0	0	1	1	0	0	0	0
1698	2013	boys	10-12 y	overweight (including obesity)	3o. tercil	1	1	12	1	Schoolday	yes	1	0	1	0	1	0	0	2	0	0	0	2	1	0	0	1	0	0	0	0	0	1	0	0	1	0	1	0	0	0	0	0
1699	2013	girls	10-12 y	non overweight	3o. tercil	1	1	14.82	1	Schoolday	no	0	0	1	0	1	0	1	0	0	0	1	0	0	0	0	1	0	0	0	0	0	0	1	0	0	0	1	0	0	2	0	0
1702	2013	girls	10-12 y	overweight (including obesity)	3o. tercil	0	1	34	3	Schoolday	yes	1	0	0	1	1	0	0	0	0	1	1	1	1	0	0	0	0	0	0	0	0	0	0	1	0	1	1	0	0	0	0	1
1704	2013	boys	10-12 y	non overweight	3o. tercil	4	3	29.37	3	Schoolday	yes	1	1	0	0	1	0	0	0	0	0	1	0	0	0	1	0	0	1	0	0	0	0	0	1	1	0	1	0	0	0	0	0
1705	2013	girls	10-12 y	overweight (including obesity)	3o. tercil	5	3	28	3	Schoolday	no	1	0	0	0	0	0	0	1	0	0	2	0	0	0	0	0	0	1	0	0	0	0	0	0	0	0	1	0	0	0	0	0
1706	2013	boys	7-9 y	non overweight	3o. tercil	1	1	21.96	2	Schoolday	no	0	0	0	2	0	0	0	1	0	0	0	0	0	0	0	1	0	0	0	0	0	0	0	0	0	0	0	0	0	0	0	1
1707	2013	boys	10-12 y	non overweight	3o. tercil	3	2	34.74	3	Schoolday	no	1	0	2	0	2	2	0	0	1	1	0	0	0	1	0	1	1	2	0	0	1	0	1	0	1	1	0	0	1	1	0	0
1708	2013	boys	7-9 y	non overweight	3o. tercil	0	1	23.83	2	Schoolday	no	0	0	0	0	0	0	0	0	0	1	0	0	0	0	0	0	1	0	0	0	0	0	0	1	0	1	0	0	0	0	0	1
1711	2013	girls	7-9 y	non overweight	3o. tercil	1	1			Schoolday	no	3	0	1	0	1	0	0	0	0	0	2	0	1	0	0	1	0	0	0	0	0	0	0	0	0	2	1	0	0	0	0	0
1712	2013	boys	10-12 y	non overweight	3o. tercil	4	3	6	1	Schoolday	no	1	0	0	0	1	0	1	0	0	0	1	0	0	0	0	0	0	2	0	0	0	0	0	2	1	1	0	0	0	0	0	0
1713	2013	boys	10-12 y	non overweight	3o. tercil	5	3	26.23	3	Schoolday	no	2	0	1	0	2	2	1	0	0	1	0	1	0	0	1	1	0	2	0	0	0	1	0	1	1	0	1	0	0	1	0	1
1714	2013	girls	10-12 y	overweight (including obesity)	3o. tercil	4	3	25.93	3	Schoolday	yes	1	1	0	0	1	0	0	1	0	0	1	0	0	0	0	3	0	0	0	0	1	0	0	0	1	0	0	0	0	0	0	1
1715	2013	boys	7-9 y	overweight (including obesity)	3o. tercil	2	2	23.2	2	Schoolday	no	1	1	1	1	2	0	1	3	0	2	1	1	0	0	1	0	0	0	0	0	0	0	0	0	0	0	1	1	0	1	0	0
1716	2013	girls	10-12 y	non overweight	3o. tercil	5	3	22.97	2	Schoolday	yes	2	0	1	0	2	0	0	0	1	0	0	0	0	1	0	0	0	1	0	0	0	1	0	0	0	1	0	1	0	0	0	0
1717	2013	girls	10-12 y	non overweight	3o. tercil	2	2	13.66	1	Schoolday	no	2	0	0	0	0	0	0	0	0	0	2	0	0	0	0	0	0	1	0	0	0	0	0	0	0	1	1	0	0	0	0	0
1718	2013	boys	10-12 y	overweight (including obesity)	3o. tercil	7	3	10.2	1	Schoolday	yes	2	0	0	0	1	0	1	0	0	2	3	3	0	0	0	0	1	0	0	0	0	0	0	1	0	1	1	1	1	0	1	1
1719	2013	boys	10-12 y	non overweight	3o. tercil	2	2	20.15	2	Schoolday	yes	2	0	0	0	1	0	0	0	0	0	1	0	1	0	1	2	0	0	0	0	0	0	0	0	1	0	1	0	0	0	0	0
1722	2013	boys	10-12 y	overweight (including obesity)	3o. tercil	0	1			Schoolday	yes	1	0	0	0	1	1	0	0	0	0	0	1	0	0	1	2	0	0	0	0	0	0	0	1	0	0	0	0	0	0	0	0
1723	2013	girls	10-12 y	overweight (including obesity)	3o. tercil	3	2	26.97	3	Schoolday	no	0	0	0	0	0	0	0	0	0	0	0	0	0	0	2	1	0	1	0	0	0	0	0	2	1	0	1	2	0	1	1	1
1724	2013	boys	7-9 y	overweight (including obesity)	3o. tercil	3	2	24.64	2	Schoolday	no	1	0	0	0	0	0	0	0	0	0	1	0	1	0	0	1	0	0	0	0	0	2	1	0	0	0	1	1	0	0	0	1
1725	2013	girls	10-12 y	overweight (including obesity)	3o. tercil	0	1			Schoolday	yes	1	1	1	0	1	0	0	0	0	0	0	0	1	0	0	0	0	0	0	0	0	0	0	0	0	0	0	0	0	0	0	0
1727	2013	boys	10-12 y	non overweight	3o. tercil	0	1	32.4	3	Schoolday	no	1	0	0	0	0	0	0	2	0	0	1	1	2	0	0	1	0	1	0	0	0	0	3	0	3	0	0	0	0	0	0	0
1728	2013	girls	7-9 y	non overweight	3o. tercil	1	1			Schoolday	yes	0	0	0	3	0	0	0	0	0	0	2	0	0	0	0	0	0	0	0	0	0	0	0	0	0	0	0	0	0	0	0	0
1732	2013	girls	10-12 y	non overweight	3o. tercil	3	2			Schoolday	yes	2	0	0	0	2	0	0	0	0	0	1	0	1	0	1	0	1	0	0	0	0	1	1	0	1	1	0	0	0	0	0	0
1733	2013	girls	7-9 y	non overweight	3o. tercil	1	1	16.72	2	Schoolday	yes	0	0	0	1	0	0	0	0	0	0	0	0	0	1	0	1	0	0	0	0	0	0	0	1	0	0	0	1	0	0	0	1
1734	2013	girls	10-12 y	overweight (including obesity)	3o. tercil	6	3	29.74	3	Schoolday	yes	1	0	0	0	1	0	0	2	0	0	2	0	1	0	0	2	0	0	0	0	0	0	0	1	2	0	0	0	0	0	1	0
1736	2013	girls	10-12 y	non overweight	3o. tercil	5	3			Schoolday	yes	2	0	2	0	2	0	0	0	0	1	1	0	1	0	0	0	1	0	0	0	0	0	0	0	0	1	1	0	0	1	0	1
1737	2013	girls	10-12 y	non overweight	3o. tercil	2	2	18.08	2	Schoolday	no	1	0	0	0	1	0	0	0	0	0	1	0	0	0	1	1	0	0	0	0	0	3	0	0	0	0	0	0	0	0	0	0
1739	2013	girls	10-12 y	overweight (including obesity)	3o. tercil	0	1	20.63	2	Schoolday	yes	3	0	0	0	1	2	0	0	0	0	2	0	2	0	0	0	0	1	2	0	0	0	0	2	0	1	1	2	1	0	1	0
1740	2013	girls	7-9 y	non overweight	3o. tercil	2	2			Schoolday	no	0	0	0	0	0	0	0	1	1	0	0	0	0	0	1	0	0	0	0	0	0	0	0	0	1	0	0	0	0	0	0	0
1741	2013	girls	10-12 y	overweight (including obesity)	1o. tercil	1	1	25.41	2	Schoolday	yes	0	0	0	1	0	0	0	1	0	0	0	0	0	0	0	1	0	1	0	0	0	0	0	1	0	0	0	0	0	0	0	1
1742	2013	boys	10-12 y	overweight (including obesity)	1o. tercil	4	3	26.03	3	Schoolday	no	1	0	0	0	1	0	0	1	0	0	2	0	0	0	1	1	0	0	0	0	0	1	0	0	0	0	1	1	0	0	0	0
1743	2013	girls	10-12 y	overweight (including obesity)	1o. tercil	1	1			Schoolday	no	2	0	0	0	2	0	0	0	0	0	1	0	1	0	0	2	0	0	0	0	1	1	0	2	0	0	0	0	0	0	0	0
1745	2013	boys	7-9 y	non overweight	1o. tercil	3	2	9.08	1	Schoolday	yes	0	0	0	1	0	0	0	0	1	0	0	1	1	1	0	1	0	0	0	0	0	0	0	0	0	0	2	2	2	1	1	1
1747	2013	girls	10-12 y	overweight (including obesity)	1o. tercil	4	3	14.09	1	Schoolday	yes	2	0	0	0	0	0	0	0	0	0	2	0	1	0	0	0	0	0	1	1	0	0	0	1	0	0	2	1	1	0	0	0
1751	2013	boys	10-12 y	overweight (including obesity)	1o. tercil	0	1	16.59	2	Schoolday	no	0	0	2	2	0	0	1	1	0	1	1	1	1	0	0	1	0	0	0	0	0	0	0	0	0	0	0	0	0	0	0	1
1752	2013	boys	10-12 y	non overweight	1o. tercil	5	3	41.01	3	Schoolday	yes	1	0	0	1	1	0	0	1	0	1	1	1	0	0	1	2	0	1	1	1	1	1	1	0	1	1	1	0	1	1	0	2
1753	2013	girls	10-12 y	non overweight	1o. tercil	1	1	11.73	1	Schoolday	no	2	0	0	0	2	0	0	0	0	0	1	0	0	0	3	2	0	1	0	0	0	2	0	0	0	1	0	0	0	0	0	0
1755	2013	boys	7-9 y	non overweight	1o. tercil	1	1	20.55	2	Schoolday	yes	1	0	0	0	0	0	0	1	0	0	0	0	1	0	0	0	0	0	1	1	0	0	1	0	0	0	0	0	0	0	0	0
1756	2013	boys	10-12 y	non overweight	1o. tercil	3	2	5.75	1	Schoolday	yes	1	1	0	0	0	0	0	0	0	0	1	0	0	1	2	2	0	1	0	0	0	0	2	1	0	1	2	1	0	1	0	0
1757	2013	girls	10-12 y	non overweight	1o. tercil	1	1			Schoolday	yes	0	1	1	1	1	1	1	1	0	0	0	0	0	0	0	0	0	0	0	0	0	1	0	0	0	0	0	0	0	0	0	0
1758	2013	girls	10-12 y	overweight (including obesity)	1o. tercil	0	1			Schoolday	no	1	0	0	0	1	0	0	0	0	0	2	0	0	0	0	0	0	0	0	0	0	0	0	0	0	0	0	0	0	0	0	1
1759	2013	boys	10-12 y	non overweight	1o. tercil	2	2			Schoolday	no	2	0	1	0	2	0	0	0	0	0	2	0	0	0	0	3	0	0	0	0	3	1	0	0	1	0	1	0	0	0	0	0
1760	2013	girls	10-12 y	overweight (including obesity)	1o. tercil	0	1	34.97	3	Schoolday	yes	0	0	0	0	0	0	0	0	0	0	0	0	0	1	1	1	0	0	0	0	0	1	1	0	0	0	2	0	0	2	0	1
1761	2013	boys	10-12 y	non overweight	1o. tercil	3	2	54.95	3	Schoolday	yes	2	0	0	0	0	0	0	0	0	0	0	1	2	0	0	1	0	1	0	0	0	0	1	0	1	0	0	0	0	1	0	0
1762	2013	boys	10-12 y	overweight (including obesity)	1o. tercil	4	3			Schoolday	yes	0	0	0	1	1	0	0	0	0	0	1	0	1	0	0	4	0	0	0	0	0	1	0	2	0	0	2	0	0	0	0	0
1763	2013	girls	10-12 y	non overweight	1o. tercil	2	2	20.15	2	Schoolday	yes	0	0	0	0	0	0	0	1	0	0	0	0	0	0	2	0	0	1	0	0	0	1	0	0	0	0	0	1	0	1	0	0
1764	2013	boys	10-12 y	non overweight	1o. tercil	1	1	13.46	1	Schoolday	yes	0	0	0	0	2	0	0	0	1	0	0	0	0	0	0	0	0	0	0	0	0	0	0	0	0	0	1	0	0	0	0	1
1766	2013	boys	7-9 y	non overweight	1o. tercil	1	1	48.04	3	Schoolday	no	2	0	0	0	1	1	0	0	0	0	1	0	0	0	1	0	0	1	0	1	0	0	1	0	2	0	0	0	0	0	0	0
1767	2013	girls	7-9 y	non overweight	1o. tercil	1	1	12.06	1	Schoolday	yes	2	0	0	0	1	0	0	1	0	0	1	0	0	0	0	0	0	1	0	0	0	1	0	1	0	0	1	0	0	0	0	0
1768	2013	boys	10-12 y	non overweight	1o. tercil	1	1	14.72	1	Schoolday	yes	1	0	0	0	1	1	0	1	0	0	0	0	0	0	0	3	0	1	0	0	0	0	1	1	2	0	2	0	0	0	0	1
1770	2013	girls	7-9 y	non overweight	1o. tercil	0	1	14.53	1	Schoolday	no	1	0	0	1	0	1	1	0	0	1	0	1	0	0	0	0	0	0	0	0	0	0	0	0	0	0	0	0	0	0	0	0
1771	2013	girls	10-12 y	non overweight	1o. tercil	1	1			Schoolday	no	1	0	0	0	1	0	0	0	0	0	1	0	0	0	0	0	0	1	0	0	0	0	0	0	3	1	0	0	0	1	0	0
1774	2013	girls	7-9 y	non overweight	1o. tercil	3	2	17.75	2	Schoolday	no	0	0	0	0	0	0	0	0	1	0	0	0	1	0	2	1	0	1	0	0	0	0	0	0	0	3	0	0	0	0	0	0
1775	2013	girls	10-12 y	non overweight	1o. tercil	2	2	18.16	2	Schoolday	yes	1	0	0	0	0	0	0	0	0	0	1	0	0	0	0	3	0	0	0	0	0	2	0	1	0	0	0	0	1	0	0	0
1777	2013	girls	10-12 y	non overweight	1o. tercil	4	3	24.6	2	Schoolday	yes	2	0	2	0	2	0	0	2	0	0	1	0	0	0	0	2	0	0	0	0	0	1	0	0	0	0	0	0	0	0	0	0
1778	2013	girls	10-12 y	overweight (including obesity)	1o. tercil	0	1			Schoolday	no	2	1	0	0	0	1	0	0	0	0	2	0	0	0	2	0	0	0	0	0	0	0	0	0	1	0	1	1	1	0	0	0
1779	2013	boys	7-9 y	non overweight	1o. tercil	3	2	3.6	1	Schoolday	no	0	0	0	0	1	0	0	0	0	0	0	0	0	0	0	2	0	0	0	0	0	0	0	0	0	0	1	0	0	0	0	1
1780	2013	girls	10-12 y	overweight (including obesity)	1o. tercil	2	2	11.5	1	Schoolday	yes	1	0	1	0	1	0	0	0	0	0	0	0	1	1	0	2	0	1	0	0	1	1	1	0	1	0	0	1	0	0	0	0
1782	2013	boys	7-9 y	non overweight	1o. tercil	1	1			Schoolday	no	1	0	0	0	0	0	0	0	0	0	0	0	0	0	0	3	0	0	0	0	0	0	0	0	3	0	0	0	0	0	0	0
1783	2013	boys	10-12 y	overweight (including obesity)	1o. tercil	1	1			Schoolday	yes	2	0	2	0	2	0	0	0	0	0	0	0	0	0	0	1	0	0	0	0	0	0	0	0	0	0	0	1	0	0	0	0
1784	2013	boys	7-9 y	overweight (including obesity)	1o. tercil	3	2	29.32	3	Schoolday	yes	2	0	0	0	2	0	0	0	0	0	0	0	1	0	0	3	0	2	0	0	0	0	1	0	1	0	1	1	0	1	0	1
1785	2013	boys	7-9 y	non overweight	1o. tercil	0	1			Schoolday	yes	1	0	0	1	1	1	0	0	0	0	0	1	0	0	1	1	0	0	0	1	0	0	0	2	0	0	0	0	0	0	0	0
1787	2013	girls	10-12 y	overweight (including obesity)	1o. tercil	1	1	28.04	3	Schoolday	no	2	1	1	0	2	1	0	1	1	0	1	0	0	0	1	1	0	1	1	0	1	1	2	0	0	3	0	1	0	0	0	0
1788	2013	boys	10-12 y	non overweight	1o. tercil	1	1	18.8	2	Schoolday	yes	3	0	1	1	2	1	1	1	1	0	0	0	0	0	0	1	0	0	0	1	0	1	0	3	0	0	0	1	0	0	0	0
1790	2013	boys	10-12 y	non overweight	1o. tercil	1	1	22.89	2	Schoolday	yes	1	0	0	0	1	0	0	0	0	0	0	0	1	0	0	2	0	1	0	0	0	0	2	0	0	4	0	1	0	1	0	1
1791	2013	boys	7-9 y	non overweight	1o. tercil	2	2	23.21	2	Schoolday	yes	0	0	0	1	0	0	0	0	1	0	1	0	0	0	1	0	1	0	0	1	0	0	1	2	1	1	0	0	0	1	0	1
1793	2013	boys	7-9 y	overweight (including obesity)	1o. tercil	3	2	15.55	2	Schoolday	yes	0	2	1	0	0	0	0	1	0	1	1	0	1	0	0	1	2	0	1	0	1	0	0	1	1	0	0	0	1	0	0	0
1794	2013	girls	10-12 y	non overweight	1o. tercil	2	2	32.14	3	Schoolday	no	2	1	1	0	2	0	1	0	0	0	1	0	0	0	1	2	0	0	0	0	0	0	0	0	0	1	0	0	0	0	0	0
1795	2013	boys	7-9 y	non overweight	1o. tercil	0	1	41.43	3	Schoolday	yes	0	0	0	0	0	0	0	0	0	2	0	1	1	2	2	1	0	0	0	0	0	1	0	1	0	0	2	2	1	0	0	1
1797	2013	girls	10-12 y	non overweight	1o. tercil	0	1			Schoolday	yes	1	0	0	0	1	1	0	1	0	0	1	0	0	0	0	1	0	0	0	0	0	1	0	0	1	0	0	0	0	0	0	0
1798	2013	girls	10-12 y	non overweight	1o. tercil	1	1	24.79	2	Schoolday	yes	1	0	1	0	1	0	0	1	1	1	1	0	0	0	1	1	0	0	1	0	0	0	0	2	0	1	2	0	0	0	0	0
1805	2013	girls	10-12 y	overweight (including obesity)	1o. tercil	0	1	17.38	2	Schoolday	yes	2	0	1	0	1	0	1	0	0	0	2	0	0	0	0	3	0	0	0	0	0	1	0	1	0	0	1	0	0	0	0	0
1806	2013	girls	10-12 y	non overweight	1o. tercil	1	1			Schoolday	no	1	0	0	0	1	0	0	0	0	0	0	0	0	0	0	3	0	0	0	0	0	0	0	0	2	0	0	0	0	0	0	0
1807	2013	girls	7-9 y	non overweight	1o. tercil	1	1	20.32	2	Schoolday	yes	2	0	1	0	2	0	0	0	0	0	0	1	0	0	1	2	0	0	0	0	0	1	0	1	0	0	1	0	0	0	0	0
1808	2013	boys	7-9 y	non overweight	1o. tercil	0	1			Schoolday	yes	2	0	0	0	2	0	0	0	0	0	2	0	0	0	0	2	1	0	0	0	0	2	1	1	0	0	0	0	0	0	0	0
1809	2013	boys	10-12 y	non overweight	1o. tercil	2	2	30.01	3	Schoolday	no	1	0	0	0	1	1	0	1	0	0	0	0	0	0	0	1	0	0	0	0	0	0	0	0	1	1	0	0	0	0	0	0
1810	2013	girls	10-12 y	overweight (including obesity)	1o. tercil	0	1	34.87	3	Schoolday	yes	2	0	0	0	2	2	0	0	0	0	2	0	0	0	0	1	0	0	0	0	0	1	0	0	0	2	1	0	0	0	0	0
1812	2013	girls	10-12 y	overweight (including obesity)	1o. tercil	4	3			Schoolday	no	0	1	1	0	1	1	0	0	0	0	1	0	0	0	2	1	1	0	0	0	1	1	1	1	0	4	0	0	0	0	0	0
1813	2013	girls	10-12 y	non overweight	1o. tercil	0	1	10.33	1	Schoolday	yes	2	1	0	0	0	0	0	0	0	0	2	0	0	0	1	2	0	0	0	0	0	2	0	0	0	0	0	0	0	0	0	0
1814	2013	boys	10-12 y	non overweight	1o. tercil	0	1			Schoolday	no	0	0	0	0	0	0	0	0	0	0	0	0	0	0	0	0	1	2	1	0	0	0	0	1	0	0	0	0	0	0	0	0
1817	2013	girls	10-12 y	non overweight	1o. tercil	2	2	42.66	3	Schoolday	yes	2	0	2	0	1	0	0	0	0	0	2	0	2	0	0	3	0	0	0	0	1	0	0	1	1	0	0	0	0	0	0	0
1818	2013	girls	10-12 y	non overweight	1o. tercil	1	1	24.5	2	Schoolday	no	1	0	0	0	0	0	0	0	0	0	1	0	0	0	0	0	0	1	0	0	0	1	0	0	0	0	0	0	0	0	0	1
1819	2013	boys	10-12 y	overweight (including obesity)	1o. tercil	1	1	59.92	3	Schoolday	yes	2	0	0	0	0	0	0	0	0	0	2	0	0	0	0	1	0	0	0	0	0	1	1	0	1	0	0	0	0	0	0	0
1821	2013	girls	10-12 y	non overweight	1o. tercil	1	1	13.25	1	Schoolday	no	0	0	2	0	0	0	0	2	0	0	0	0	0	1	1	0	0	0	0	0	0	0	0	1	0	1	0	0	0	0	0	0
1822	2013	boys	10-12 y	overweight (including obesity)	1o. tercil	4	3	45.08	3	Schoolday	no	0	1	2	0	0	0	0	0	0	0	1	0	0	0	0	1	0	0	1	0	0	1	1	1	0	4	0	1	0	0	0	2
1824	2013	girls	10-12 y	non overweight	1o. tercil	4	3			Schoolday	yes	2	1	0	1	2	1	0	0	0	0	0	4	0	0	1	3	0	0	0	0	0	1	0	1	0	0	0	1	0	0	0	0
1825	2013	girls	7-9 y	non overweight	1o. tercil	3	2	33.29	3	Schoolday	yes	2	0	0	0	2	0	0	2	0	0	0	1	0	0	0	0	0	0	0	2	0	0	0	1	0	0	0	0	0	0	0	0
1826	2013	girls	7-9 y	overweight (including obesity)	1o. tercil	1	1	17.03	2	Schoolday	yes	1	0	1	0	1	0	0	1	0	0	0	0	0	0	0	0	1	0	1	0	0	0	1	2	0	2	0	0	0	0	0	1
1827	2013	boys	10-12 y	non overweight	1o. tercil	4	3	25.01	2	Schoolday	no	1	0	0	1	1	0	0	0	0	0	1	0	0	0	1	0	0	1	1	0	0	0	0	1	1	1	0	0	0	0	0	0
1828	2013	boys	10-12 y	overweight (including obesity)	1o. tercil	0	1	34.1	3	Schoolday	no	2	0	0	0	2	0	0	1	0	0	1	0	0	0	1	0	0	0	1	0	0	1	0	1	0	0	1	0	0	0	0	0
1829	2013	girls	7-9 y	non overweight	1o. tercil	4	3	25.12	2	Schoolday	no	2	0	0	0	2	1	0	0	1	0	2	1	1	0	1	2	1	0	0	0	0	0	0	2	1	2	1	1	0	1	0	0
1830	2013	girls	7-9 y	non overweight	1o. tercil	7	3			Schoolday	no	2	0	1	0	2	0	0	0	0	0	1	1	0	0	1	2	1	0	0	0	0	1	1	1	0	3	0	0	0	0	0	1
1831	2013	boys	10-12 y	non overweight	1o. tercil	2	2	11.61	1	Schoolday	yes	0	0	1	0	0	0	0	2	0	0	0	0	0	1	0	2	0	0	1	0	0	0	0	0	0	0	0	0	0	0	0	0
1833	2013	boys	10-12 y	non overweight	1o. tercil	5	3	40.08	3	Schoolday	yes	1	0	0	0	1	0	0	0	0	0	1	0	0	0	1	2	0	0	0	0	0	1	1	0	0	0	0	0	1	0	0	0
1836	2013	boys	7-9 y	non overweight	2o. tercil	1	1	13.28	1	Schoolday	no	2	0	0	0	2	2	0	0	2	0	0	1	0	0	0	1	0	0	0	0	0	0	1	1	1	1	0	0	0	0	0	0
1839	2013	boys	10-12 y	overweight (including obesity)	2o. tercil	1	1			Schoolday	no	1	0	0	0	0	0	0	0	0	0	1	0	0	0	0	0	0	0	0	0	0	0	0	0	1	0	0	0	0	1	0	0
1840	2013	boys	7-9 y	non overweight	2o. tercil	1	1	18.53	2	Schoolday	no	2	1	1	0	2	0	0	0	0	0	1	0	0	0	1	1	0	0	1	1	0	1	0	1	0	1	0	0	0	0	1	1
1844	2013	girls	7-9 y	non overweight	2o. tercil	0	1			Schoolday	no	1	0	0	1	1	0	0	0	0	0	0	0	1	0	1	1	0	1	0	0	0	2	0	0	0	0	1	0	0	0	0	0
1845	2013	boys	10-12 y	non overweight	2o. tercil	0	1	46.67	3	Schoolday	yes	0	0	0	0	2	0	0	0	0	0	0	0	0	0	0	1	0	1	1	0	0	1	1	1	0	0	0	0	0	0	0	1
1846	2013	boys	10-12 y	overweight (including obesity)	2o. tercil	0	1	53.93	3	Schoolday	yes	2	0	1	0	2	0	0	0	0	0	0	0	0	0	1	1	0	1	0	0	1	0	0	0	1	0	0	0	0	0	0	1
1849	2013	boys	10-12 y	overweight (including obesity)	2o. tercil	4	3	11.3	1	Schoolday	no	0	0	0	0	0	0	0	0	0	1	1	0	0	0	0	2	0	0	0	0	0	0	0	0	0	0	3	0	0	1	0	0
1852	2013	boys	10-12 y	non overweight	2o. tercil	1	1	10.83	1	Schoolday	yes	3	0	0	0	1	0	0	0	0	0	3	0	0	0	0	2	1	3	0	0	0	3	0	1	0	0	0	0	1	0	0	0
1853	2013	girls	7-9 y	non overweight	2o. tercil	1	1	31.8	3	Schoolday	no	1	0	1	1	1	0	0	0	0	1	0	0	1	0	0	2	0	0	0	0	0	0	0	0	1	1	3	2	0	0	0	3
1854	2013	girls	7-9 y	non overweight	2o. tercil	0	1			Schoolday	no	2	2	0	2	2	0	0	0	0	0	2	0	0	0	0	0	0	0	0	0	0	1	0	1	0	1	0	0	0	0	0	0
1855	2013	girls	7-9 y	non overweight	2o. tercil	0	1			Schoolday	yes	2	1	0	0	1	0	0	0	0	0	2	0	0	0	0	2	0	2	0	1	2	2	1	0	0	2	0	0	0	0	0	0
1856	2013	boys	7-9 y	non overweight	2o. tercil	12	3			Schoolday	yes	0	0	0	0	0	0	0	0	0	0	0	0	0	0	0	1	0	1	0	1	2	1	1	0	1	1	2	0	0	2	0	0
1857	2013	boys	7-9 y	non overweight	2o. tercil	2	2	24	2	Schoolday	no	1	0	0	0	1	0	0	0	0	0	1	0	0	0	0	2	0	0	0	0	0	1	0	0	1	0	0	0	0	0	0	0
1859	2013	boys	10-12 y	overweight (including obesity)	2o. tercil	2	2	13.32	1	Schoolday	yes	1	0	0	0	1	0	0	0	0	0	1	0	0	0	0	3	0	0	0	1	0	1	0	0	0	0	0	0	0	0	0	0
1862	2013	boys	7-9 y	overweight (including obesity)	2o. tercil	0	1			Schoolday	no	1	1	0	1	2	1	0	1	1	1	1	1	1	1	0	0	0	0	1	1	0	0	0	1	0	0	0	0	0	0	0	0
1865	2013	girls	10-12 y	overweight (including obesity)	2o. tercil	0	1			Schoolday	no	1	0	0	0	1	0	1	0	0	0	0	0	0	0	0	2	0	0	0	0	0	0	0	0	2	0	0	0	0	0	0	0
1868	2013	boys	10-12 y	overweight (including obesity)	2o. tercil	8	3			Schoolday	yes	2	0	0	0	2	1	1	0	0	1	1	0	0	0	0	0	0	1	0	0	0	0	0	0	0	0	0	0	0	0	0	1
1869	2013	boys	10-12 y	non overweight	2o. tercil	2	2	45.72	3	Schoolday	yes	1	0	0	0	1	0	0	1	0	1	0	0	0	0	1	1	0	1	0	0	0	1	0	0	1	1	1	0	0	0	0	0
1872	2013	boys	7-9 y	overweight (including obesity)	2o. tercil	1	1	28.5	3	Schoolday	yes	0	0	0	1	0	0	0	0	0	0	0	0	0	1	1	1	0	0	0	0	0	0	0	1	0	0	0	0	0	0	0	0
1873	2013	boys	7-9 y	overweight (including obesity)	2o. tercil	6	3			Schoolday	yes	0	2	0	0	1	1	0	0	0	1	2	0	0	1	0	0	0	4	0	1	0	2	1	1	0	5	0	0	0	0	0	0
1874	2013	girls	10-12 y	non overweight	2o. tercil	1	1	40.38	3	Schoolday	yes	0	0	0	0	1	0	0	1	0	0	0	0	0	0	1	1	0	0	0	0	0	1	0	1	1	0	0	0	0	0	0	1
1875	2013	boys	10-12 y	non overweight	2o. tercil	4	3	30.21	3	Schoolday	yes	1	0	0	0	1	0	0	0	0	0	0	0	0	0	0	1	1	1	1	0	0	0	0	0	1	0	1	0	0	0	1	0
1876	2013	boys	7-9 y	non overweight	2o. tercil	3	2	47.15	3	Schoolday	yes	1	0	0	0	1	1	1	1	1	0	0	0	1	0	0	1	0	0	0	0	0	0	0	0	0	0	1	0	0	0	0	0
1877	2013	girls	10-12 y	overweight (including obesity)	2o. tercil	1	1	45.73	3	Schoolday	yes	0	1	1	1	2	1	2	0	0	0	1	0	0	1	0	0	0	1	2	0	1	2	1	1	0	0	0	0	0	0	0	1
1878	2013	boys	7-9 y	non overweight	2o. tercil	2	2	19.8	2	Schoolday	yes	2	0	0	0	1	0	0	0	0	0	2	0	0	0	0	0	0	1	1	0	0	0	0	1	0	0	0	0	0	0	0	0
1879	2013	boys	10-12 y	overweight (including obesity)	2o. tercil	3	2	14.6	1	Schoolday	no	1	0	1	0	1	0	0	0	0	0	1	0	0	0	0	2	0	0	0	0	2	2	0	1	0	3	0	0	0	0	0	0
1881	2013	boys	7-9 y	overweight (including obesity)	2o. tercil	1	1	31.56	3	Schoolday	no	1	0	0	0	1	0	0	0	1	0	0	0	0	0	0	0	0	0	0	0	0	0	0	0	1	0	0	0	0	0	0	0
1883	2013	girls	7-9 y	non overweight	2o. tercil	1	1	6.26	1	Schoolday	yes	1	1	0	0	1	1	0	0	0	0	0	0	0	1	1	2	0	0	0	0	2	1	0	0	0	0	2	0	1	2	0	0
1884	2013	boys	7-9 y	overweight (including obesity)	2o. tercil	3	2	15	1	Schoolday	no	0	0	0	0	0	1	0	0	0	1	0	1	0	1	0	0	0	0	0	0	0	0	0	2	1	0	0	0	0	1	0	0
1885	2013	girls	7-9 y	overweight (including obesity)	2o. tercil	2	2	44.84	3	Schoolday	no	1	2	1	1	1	0	0	0	0	0	0	0	0	2	5	2	0	0	0	0	0	1	0	2	1	1	0	0	0	0	1	0
1886	2013	boys	7-9 y	overweight (including obesity)	2o. tercil	6	3	31.73	3	Schoolday	yes	0	0	0	1	0	0	0	1	0	0	0	0	0	1	0	2	0	1	0	0	2	0	0	0	0	3	2	0	0	1	0	1
1887	2013	girls	7-9 y	non overweight	2o. tercil	3	2	10.93	1	Schoolday	no	2	0	0	0	2	2	0	0	0	0	0	0	0	0	0	1	0	2	0	0	0	2	0	0	0	1	0	0	0	0	0	0
1891	2013	girls	7-9 y	non overweight	2o. tercil	1	1	18.88	2	Schoolday	no	1	0	0	0	1	0	0	0	0	1	1	0	0	0	0	0	0	0	0	0	0	0	0	0	1	0	0	1	0	0	1	0
1892	2013	boys	10-12 y	overweight (including obesity)	2o. tercil	1	1	11.55	1	Schoolday	yes	2	0	0	0	0	0	0	1	4	1	2	0	1	0	2	0	0	0	0	0	0	1	1	2	0	1	0	0	0	0	0	0
1893	2013	boys	10-12 y	overweight (including obesity)	2o. tercil	6	3	27.33	3	Schoolday	yes	2	2	1	0	1	0	0	0	0	0	2	0	0	0	1	0	1	1	1	0	0	0	0	1	0	2	0	0	0	0	0	0
1894	2013	boys	7-9 y	non overweight	2o. tercil	2	2	12.03	1	Schoolday	no	2	0	0	0	2	0	0	0	0	0	2	2	0	0	0	0	0	0	0	0	0	0	0	0	1	0	0	0	0	0	0	0
1895	2013	boys	7-9 y	overweight (including obesity)	2o. tercil	5	3	6.9	1	Schoolday	yes	2	0	0	0	1	0	0	0	0	0	2	0	0	0	0	1	0	0	0	0	0	0	0	0	0	0	0	0	0	0	0	0
1896	2013	girls	7-9 y	non overweight	2o. tercil	2	2	4.75	1	Schoolday	yes	0	0	0	0	0	0	0	0	2	0	0	0	0	0	0	1	0	1	0	0	0	0	0	0	0	0	0	1	0	0	0	0
1897	2013	girls	7-9 y	non overweight	2o. tercil	0	1			Schoolday	yes	2	0	0	0	2	2	2	0	0	0	2	0	1	0	1	2	0	1	0	1	0	1	3	0	1	0	0	0	0	0	0	0
1899	2013	boys	10-12 y	non overweight	2o. tercil	0	1	24.04	2	Schoolday	yes	2	0	0	1	2	0	0	0	0	0	0	1	0	0	1	3	1	1	2	1	0	1	1	1	0	0	0	0	0	0	0	0
1901	2013	girls	7-9 y	overweight (including obesity)	2o. tercil	3	2	21.43	2	Schoolday	yes	2	0	0	0	0	0	0	0	0	0	1	0	0	1	1	1	0	0	0	0	1	1	0	0	0	1	0	0	0	0	0	0
1902	2013	boys	7-9 y	non overweight	2o. tercil	8	3	50.11	3	Schoolday	yes	0	0	1	0	0	0	0	1	0	3	1	0	0	0	0	0	2	1	1	1	0	0	0	0	0	1	4	1	1	2	1	0
1903	2013	boys	7-9 y	overweight (including obesity)	2o. tercil	0	1	22.86	2	Schoolday	yes	1	0	0	0	1	0	0	0	0	0	1	0	0	0	0	1	0	1	0	0	0	0	0	0	0	0	0	0	0	1	0	1
1904	2013	girls	7-9 y	non overweight	2o. tercil	0	1			Schoolday	no	0	1	0	1	1	0	0	1	0	1	0	0	0	0	0	0	0	0	0	0	0	0	0	0	0	1	0	0	0	0	0	0
1908	2013	girls	10-12 y	non overweight	2o. tercil	2	2	13.38	1	Schoolday	no	2	0	0	0	0	2	0	0	0	0	2	0	0	0	0	0	0	1	0	0	0	0	0	0	1	0	0	1	0	0	0	0
1909	2013	girls	10-12 y	non overweight	2o. tercil	1	1	16.73	2	Schoolday	no	1	1	0	0	0	0	0	0	0	0	1	0	0	0	0	0	0	2	0	0	0	2	0	1	0	0	0	0	0	0	0	0
1912	2013	girls	10-12 y	overweight (including obesity)	2o. tercil	1	1	15.03	1	Schoolday	yes	2	1	0	0	1	0	0	0	0	0	0	0	1	1	1	1	0	0	0	0	0	0	0	1	1	0	0	0	0	0	0	0
1913	2013	girls	10-12 y	non overweight	2o. tercil	3	2	12.61	1	Schoolday	no	2	0	0	0	0	0	0	0	0	0	2	0	1	0	3	2	0	1	0	1	0	1	0	0	1	1	0	0	0	0	0	2
1914	2013	girls	10-12 y	non overweight	2o. tercil	0	1	26.26	3	Schoolday	no	1	0	0	0	1	0	0	0	0	0	0	0	0	1	0	1	0	1	0	0	0	0	0	0	1	0	1	0	0	0	0	0
1916	2013	boys	7-9 y	overweight (including obesity)	2o. tercil	4	3	20.95	2	Schoolday	no	1	1	0	0	1	0	1	0	0	1	1	1	0	0	2	1	0	0	0	0	0	0	0	1	0	0	0	1	0	0	0	0
1918	2013	boys	10-12 y	overweight (including obesity)	2o. tercil	1	1	16.86	2	Schoolday	no	0	0	0	0	0	0	0	1	0	0	0	1	0	0	0	0	0	1	0	0	0	0	0	1	0	0	0	1	0	0	0	0
1921	2013	girls	7-9 y	overweight (including obesity)	2o. tercil	0	1			Schoolday	no	2	0	0	0	0	0	0	1	0	1	2	0	0	0	0	0	0	0	0	0	0	0	0	0	0	1	0	0	0	0	0	0
1924	2013	boys	7-9 y	non overweight	2o. tercil	2	2	12.46	1	Schoolday	no	1	0	0	0	0	0	0	0	0	0	1	0	0	0	0	2	0	0	0	1	0	0	2	0	0	0	1	0	0	0	0	0
1926	2013	girls	10-12 y	non overweight	2o. tercil	3	2	26.58	3	Schoolday	yes	0	0	0	0	0	0	0	2	0	0	0	0	0	0	0	0	0	0	1	1	0	0	0	0	0	0	0	0	0	0	0	0
1928	2013	boys	10-12 y	non overweight	2o. tercil	0	1	16.86	2	Schoolday	no	1	0	0	0	0	0	0	0	0	0	0	1	0	0	0	1	0	2	0	0	0	0	0	0	0	0	0	0	0	0	0	0
1929	2013	girls	7-9 y	non overweight	2o. tercil	0	1	20.65	2	Schoolday	yes	2	0	1	0	2	1	0	0	0	0	2	0	0	0	1	1	1	0	1	0	0	0	0	1	0	0	0	0	0	0	0	0
1930	2013	girls	10-12 y	overweight (including obesity)	2o. tercil	3	2	12.48	1	Schoolday	yes	1	0	0	0	1	0	0	1	0	0	0	0	1	0	0	1	0	0	0	1	0	0	0	0	0	1	0	0	0	0	0	1
1931	2013	boys	7-9 y	non overweight	2o. tercil	1	1			Schoolday	yes	1	0	0	0	1	0	0	0	0	0	1	2	0	0	0	0	0	1	0	1	0	1	0	1	0	0	0	0	0	1	0	0
1932	2013	boys	10-12 y	non overweight	2o. tercil	2	2	16.53	2	Schoolday	yes	0	0	0	0	0	0	0	1	0	0	0	0	0	1	0	0	1	0	1	1	0	0	1	0	0	1	2	0	0	0	0	0
1934	2013	girls	10-12 y	non overweight	2o. tercil	1	1	15.26	2	Schoolday	no	0	0	0	0	0	0	0	3	0	0	0	0	0	0	0	1	0	0	0	0	0	0	1	0	0	1	0	1	0	0	0	0
1935	2013	boys	7-9 y	non overweight	2o. tercil	1	1	13.33	1	Schoolday	no	0	0	0	0	1	0	0	0	0	0	1	0	1	0	0	0	0	0	0	0	0	0	0	0	0	0	1	0	0	0	0	0
1936	2013	girls	10-12 y	overweight (including obesity)	2o. tercil	2	2	14.7	1	Schoolday	no	2	0	0	0	0	0	0	0	0	0	2	0	0	0	0	2	0	0	0	0	1	2	0	0	0	0	0	0	0	0	0	1
1937	2013	boys	10-12 y	overweight (including obesity)	2o. tercil	2	2	12.34	1	Schoolday	no	1	0	0	0	1	0	0	0	0	0	0	0	0	0	0	0	0	0	0	1	0	0	1	0	1	0	1	0	0	1	0	0
1938	2013	boys	10-12 y	overweight (including obesity)	2o. tercil	9	3			Schoolday	no	1	1	0	0	1	1	0	0	0	0	0	0	1	0	0	2	0	1	0	0	0	0	0	0	1	0	1	0	0	0	0	0
1940	2013	boys	10-12 y	non overweight	2o. tercil	5	3	24.71	2	Schoolday	yes	0	1	0	2	0	0	0	0	0	0	1	1	0	1	2	0	0	3	0	0	0	2	0	1	2	2	3	1	0	0	0	0
1943	2013	boys	7-9 y	non overweight	2o. tercil	0	1	8.23	1	Schoolday	yes	0	0	0	0	0	0	0	0	0	0	1	0	0	0	0	1	0	0	0	0	0	0	0	0	0	3	1	0	0	0	0	0
1944	2013	boys	10-12 y	overweight (including obesity)	2o. tercil	1	1	11.56	1	Schoolday	yes	1	0	0	0	1	0	0	1	0	0	0	0	0	0	1	2	0	1	0	0	0	2	1	1	0	0	0	0	0	0	0	1
1947	2013	girls	7-9 y	non overweight	2o. tercil	2	2	4.71	1	Schoolday	no	0	0	0	0	0	0	0	1	0	1	0	0	0	0	0	1	0	0	0	0	0	1	0	0	0	0	0	1	0	0	0	0
1948	2013	girls	7-9 y	non overweight	2o. tercil	1	1	7.79	1	Schoolday	yes	0	0	0	0	0	0	0	0	0	0	0	1	0	0	0	1	0	1	0	0	0	0	0	1	0	0	1	0	1	1	0	1
1949	2013	girls	10-12 y	non overweight	2o. tercil	1	1	7.48	1	Schoolday	yes	0	0	0	0	0	0	0	0	0	0	0	1	0	0	0	1	0	0	0	1	0	1	0	1	0	0	0	0	0	0	0	0
1954	2013	girls	7-9 y	non overweight	2o. tercil	0	1	15.97	2	Schoolday	yes	3	2	2	1	1	1	2	0	0	1	1	0	0	0	0	1	1	0	0	0	1	0	1	1	0	0	1	0	0	0	0	0
1956	2013	girls	7-9 y	non overweight	2o. tercil	0	1			Schoolday	yes	1	0	0	1	0	0	0	1	0	2	0	0	0	0	0	0	0	0	0	0	0	0	0	0	0	0	0	0	0	0	0	0
1963	2013	boys	7-9 y	non overweight	1o. tercil	0	1			Schoolday	no	0	0	0	0	0	0	0	1	0	2	0	0	0	0	0	0	0	1	0	0	0	0	0	1	0	1	3	0	1	1	0	1
1966	2013	boys	7-9 y	overweight (including obesity)	1o. tercil	1	1	6.3	1	Schoolday	no	0	0	0	0	0	0	0	1	0	0	1	0	0	0	0	0	0	2	0	0	0	0	0	0	1	0	0	0	0	1	0	0
1967	2013	boys	7-9 y	non overweight	1o. tercil	1	1	15.03	1	Schoolday	no	0	0	0	1	0	0	0	0	0	0	1	0	0	0	0	0	0	1	1	0	0	0	0	1	0	0	0	0	0	0	0	0
1977	2013	boys	7-9 y	overweight (including obesity)	1o. tercil	2	2			Schoolday	no	0	0	0	0	0	0	0	0	0	0	1	0	0	0	0	2	0	0	0	0	0	0	0	0	0	0	0	0	0	1	0	0
1978	2013	boys	7-9 y	non overweight	1o. tercil	3	2	17.88	2	Schoolday	yes	2	1	2	0	2	0	0	0	0	0	1	0	0	0	1	3	0	1	0	0	0	2	0	0	0	1	0	0	0	0	0	0
1979	2013	girls	7-9 y	non overweight	1o. tercil	1	1	17.57	2	Schoolday	yes	1	0	0	1	1	0	0	0	0	0	1	0	0	0	1	1	0	0	0	0	0	0	0	1	0	1	0	0	0	0	0	0
1980	2013	girls	7-9 y	overweight (including obesity)	1o. tercil	2	2	20.96	2	Schoolday	yes	2	0	0	0	2	0	0	0	0	0	2	0	0	0	1	2	0	0	0	1	0	1	0	3	1	1	0	0	1	0	0	0
1981	2013	boys	7-9 y	non overweight	1o. tercil	2	2	25.26	2	Schoolday	yes	2	0	0	0	2	1	0	0	0	0	1	0	0	0	0	2	0	1	0	0	0	1	1	0	2	1	0	0	0	0	0	0
1982	2013	boys	7-9 y	non overweight	1o. tercil	2	2	11.5	1	Schoolday	yes	1	0	0	0	0	0	0	0	1	0	1	0	0	0	0	1	0	0	0	0	0	0	0	0	0	0	0	1	0	0	0	0
1983	2013	boys	7-9 y	overweight (including obesity)	1o. tercil	2	2	20.6	2	Schoolday	yes	0	0	0	0	0	0	0	3	0	0	0	0	0	0	1	1	0	0	0	0	0	0	0	1	1	0	0	0	0	0	0	0
1984	2013	girls	7-9 y	non overweight	1o. tercil	1	1			Schoolday	no	1	0	0	0	1	0	0	0	0	0	0	0	0	0	1	1	0	0	0	0	0	0	0	0	0	0	1	1	0	1	0	0
1985	2013	girls	7-9 y	overweight (including obesity)	1o. tercil	0	1			Schoolday	no	1	0	0	0	1	0	0	0	0	0	1	0	0	1	0	0	0	0	0	0	0	0	0	0	0	0	0	0	0	0	0	0
1986	2013	girls	10-12 y	non overweight	1o. tercil	2	2	44.67	3	Schoolday	no	4	0	0	0	4	2	1	0	0	1	3	1	0	0	0	1	0	0	0	1	0	0	0	0	1	0	1	0	0	0	0	0
1987	2013	boys	7-9 y	non overweight	1o. tercil	0	1	20.33	2	Schoolday	yes	0	0	0	0	1	0	0	0	0	0	0	0	1	0	0	1	0	0	0	0	0	1	0	1	0	0	1	0	0	0	0	0
1988	2013	girls	7-9 y	non overweight	1o. tercil	0	1			Schoolday	yes	3	0	0	0	0	0	0	0	0	0	3	0	0	0	2	2	0	0	0	0	0	0	1	0	0	2	0	0	0	0	0	0
1989	2013	girls	7-9 y	non overweight	1o. tercil	0	1	23.57	2	Schoolday	yes	2	0	2	0	0	0	0	0	0	0	2	0	0	0	0	2	0	0	0	0	0	1	0	1	0	0	3	0	0	0	0	0
1990	2013	boys	7-9 y	non overweight	1o. tercil	2	2	16.28	2	Schoolday	no	0	0	0	0	1	0	0	1	0	0	1	1	1	0	1	1	1	1	0	0	0	1	0	0	0	1	1	0	0	0	0	0
1991	2013	girls	7-9 y	overweight (including obesity)	1o. tercil	2	2	47.06	3	Schoolday	yes	1	1	0	0	0	0	0	0	0	0	1	0	0	0	1	1	0	0	0	0	0	0	0	0	1	1	0	1	0	1	0	0
1992	2013	boys	10-12 y	non overweight	1o. tercil	9	3	39	3	Schoolday	yes	1	0	0	0	0	0	0	0	0	0	1	0	0	0	0	3	0	0	0	0	3	0	0	2	0	0	1	0	0	0	0	0
1993	2013	girls	7-9 y	non overweight	1o. tercil	0	1	13.6	1	Schoolday	no	0	0	0	0	0	0	0	1	0	0	0	0	1	0	0	0	0	0	0	1	0	0	0	1	0	0	0	0	0	0	0	0
1994	2013	girls	7-9 y	non overweight	1o. tercil	2	2	10.1	1	Schoolday	yes	1	0	1	1	1	0	0	0	0	0	1	0	0	0	1	1	0	0	0	0	0	0	0	0	1	1	0	0	0	0	0	0
1995	2013	boys	7-9 y	non overweight	1o. tercil	1	1	14	1	Schoolday	no	0	0	0	0	0	0	0	0	0	1	0	0	0	1	0	1	0	0	1	0	0	0	0	0	0	0	0	0	0	1	0	0
1996	2013	boys	7-9 y	non overweight	1o. tercil	2	2	13.06	1	Schoolday	no	2	0	0	0	1	0	0	0	0	0	2	0	0	0	0	2	0	0	0	0	0	0	0	1	1	0	0	0	0	0	0	0
1997	2013	boys	10-12 y	non overweight	1o. tercil	1	1	42.86	3	Schoolday	yes	2	0	0	0	2	1	0	1	0	1	1	0	0	0	1	2	0	1	0	0	0	0	0	1	2	0	0	1	0	0	0	0
1998	2013	boys	7-9 y	non overweight	1o. tercil	0	1			Schoolday	yes	0	0	0	0	0	0	0	0	0	0	0	0	0	1	0	0	0	1	0	0	0	0	0	1	0	0	0	0	0	1	0	0
1999	2013	boys	10-12 y	non overweight	1o. tercil	3	2	49.79	3	Schoolday	no	1	0	0	0	1	0	0	0	1	0	0	0	0	0	0	0	1	0	0	0	0	0	0	2	3	0	1	0	0	0	0	3
2000	2013	boys	7-9 y	non overweight	1o. tercil	0	1	26.2	3	Schoolday	yes	0	0	0	0	0	0	0	0	1	0	1	0	0	0	0	1	0	1	0	0	0	2	2	1	0	2	0	0	0	0	0	0
2001	2013	girls	10-12 y	overweight (including obesity)	1o. tercil	2	2	3.96	1	Schoolday	no	1	0	0	1	1	0	0	0	0	0	0	0	0	1	0	2	0	0	0	0	0	2	0	1	0	0	0	0	0	0	0	0
2002	2013	boys	7-9 y	non overweight	1o. tercil	0	1	13.39	1	Schoolday	yes	2	0	0	0	2	1	0	2	0	0	1	0	0	0	1	1	0	0	0	0	0	0	0	1	1	0	0	0	0	0	0	0
2003	2013	boys	7-9 y	overweight (including obesity)	1o. tercil	1	1			Schoolday	no	1	0	0	0	1	0	0	0	0	0	0	0	1	0	0	0	0	1	0	0	0	0	0	0	0	0	1	0	0	0	0	0
2005	2013	boys	7-9 y	non overweight	1o. tercil	1	1	19.03	2	Schoolday	no	0	0	0	1	0	0	0	1	0	0	1	0	0	0	0	1	0	1	0	0	0	1	0	1	1	0	0	0	0	1	0	1
2007	2013	girls	7-9 y	non overweight	1o. tercil	2	2	26.83	3	Schoolday	yes	1	0	0	0	1	0	0	0	2	0	0	0	0	0	1	2	0	0	0	0	0	0	2	2	0	2	0	0	0	0	0	0
2008	2013	girls	10-12 y	non overweight	1o. tercil	5	3	14.51	1	Schoolday	no	2	0	0	0	2	0	0	0	0	0	1	1	0	0	0	2	0	0	0	0	1	1	0	1	0	2	0	0	0	1	0	0
2009	2013	girls	7-9 y	non overweight	1o. tercil	0	1	14.53	1	Schoolday	yes	2	0	0	0	2	0	0	1	0	1	1	0	0	0	0	2	1	0	0	0	0	1	0	1	0	0	1	0	0	0	0	0
2010	2013	boys	7-9 y	non overweight	1o. tercil	0	1			Schoolday	yes	2	0	0	0	2	0	0	0	0	0	1	1	0	0	0	1	0	0	0	0	0	1	0	0	0	0	0	0	0	0	0	0
2011	2013	boys	7-9 y	non overweight	1o. tercil	0	1	29.66	3	Schoolday	yes	0	0	1	1	0	0	0	1	0	0	1	0	0	0	0	1	0	0	0	0	0	1	0	1	1	0	0	0	0	0	0	0
2013	2013	girls	7-9 y	non overweight	1o. tercil	1	1	19.05	2	Schoolday	yes	2	1	0	0	1	0	1	0	0	0	1	0	0	0	0	1	0	0	0	0	0	0	0	0	1	0	1	0	1	0	0	0
2014	2013	boys	7-9 y	non overweight	1o. tercil	0	1	12.05	1	Schoolday	no	2	0	0	0	0	1	0	0	0	0	0	1	0	0	0	1	0	0	1	0	0	0	0	1	0	0	0	0	0	1	0	0
2015	2013	girls	7-9 y	overweight (including obesity)	1o. tercil	1	1	15.27	2	Schoolday	yes	1	0	0	1	0	0	0	1	0	0	1	0	0	0	0	2	0	0	0	0	0	1	0	1	1	1	1	0	0	0	0	1
2016	2013	boys	7-9 y	overweight (including obesity)	1o. tercil	3	2	52.86	3	Schoolday	no	1	1	0	0	1	0	0	1	0	1	1	0	0	0	0	1	1	0	1	0	0	1	0	1	1	1	1	0	0	0	0	1
2017	2013	girls	7-9 y	non overweight	1o. tercil	1	1	9.81	1	Schoolday	no	0	0	0	0	0	0	0	1	1	0	0	1	0	0	1	1	0	1	0	0	0	0	0	1	0	0	2	0	0	1	0	0
2019	2013	girls	10-12 y	non overweight	1o. tercil	1	1	22.24	2	Schoolday	yes	1	0	1	0	0	0	0	0	0	0	0	0	0	0	1	1	0	1	0	0	0	0	0	1	2	2	0	2	1	2	0	0
2021	2013	girls	7-9 y	non overweight	1o. tercil	0	1	10.63	1	Schoolday	yes	1	0	0	1	0	0	0	0	0	1	0	0	1	0	1	1	0	0	1	0	0	0	0	1	0	0	0	0	0	0	0	0
2022	2013	girls	7-9 y	non overweight	1o. tercil	1	1	7.36	1	Schoolday	yes	0	0	0	1	0	0	0	0	0	0	0	0	0	0	0	1	0	1	0	0	0	0	0	0	0	0	0	0	0	1	0	0
2023	2013	girls	10-12 y	non overweight	1o. tercil	0	1	11.66	1	Schoolday	yes	2	0	1	0	2	1	0	0	0	0	2	1	0	0	0	2	0	0	0	0	0	1	0	0	1	1	0	0	0	0	0	0
2026	2013	girls	10-12 y	overweight (including obesity)	1o. tercil	6	3	18.8	2	Schoolday	no	0	2	1	0	1	0	1	2	0	0	1	0	0	0	1	1	0	2	0	0	0	0	0	0	1	3	1	1	0	0	0	1
2027	2013	girls	7-9 y	overweight (including obesity)	1o. tercil	3	2	4.65	1	Schoolday	no	1	0	0	0	0	0	1	0	0	0	1	0	0	0	0	1	0	0	0	0	0	0	0	0	0	0	0	0	0	0	0	0
2028	2013	boys	10-12 y	non overweight	1o. tercil	3	2	30.75	3	Schoolday	no	2	0	0	1	1	1	0	1	0	1	0	0	0	1	0	1	0	0	0	0	0	0	0	0	2	0	0	0	0	0	0	0
2029	2013	girls	10-12 y	non overweight	1o. tercil	3	2	49.39	3	Schoolday	no	1	1	1	0	1	0	0	1	1	1	1	1	0	0	0	1	0	0	0	0	1	1	0	0	0	1	1	1	0	2	0	1
2030	2013	girls	10-12 y	non overweight	1o. tercil	5	3	29.45	3	Schoolday	no	2	2	0	0	2	0	0	0	0	0	2	0	0	0	2	0	0	0	0	0	0	0	0	0	0	0	4	0	0	0	0	2
2031	2013	girls	10-12 y	non overweight	1o. tercil	3	2	4.65	1	Schoolday	no	2	0	0	0	0	0	0	0	0	1	2	0	0	0	0	1	0	1	0	0	0	0	0	1	0	0	1	0	0	0	0	0
2033	2013	boys	10-12 y	non overweight	1o. tercil	2	2	10.83	1	Schoolday	no	2	0	0	0	1	0	0	0	0	0	2	0	0	0	0	0	0	0	0	0	0	2	0	0	0	0	0	1	0	0	0	0
2034	2013	boys	10-12 y	non overweight	1o. tercil	4	3	54.34	3	Schoolday	no	2	0	1	0	2	0	0	0	0	0	0	0	0	0	1	2	0	0	0	0	0	0	1	0	0	0	1	0	0	0	0	0
2035	2013	girls	7-9 y	overweight (including obesity)	1o. tercil	6	3	32.64	3	Schoolday	no	2	0	1	0	2	0	1	0	0	0	2	0	0	0	2	1	0	0	0	0	0	1	0	0	0	2	0	0	0	0	0	0
2036	2013	boys	7-9 y	non overweight	1o. tercil	1	1	14.11	1	Schoolday	no	1	1	0	0	1	1	0	0	0	1	1	0	0	0	0	2	1	0	1	0	1	0	0	0	0	0	1	0	0	0	0	0
2037	2013	boys	7-9 y	non overweight	1o. tercil	4	3	48.25	3	Schoolday	no	1	0	0	0	0	0	0	1	0	1	2	0	0	0	1	1	0	0	1	0	0	0	0	1	0	0	0	0	0	0	0	0
2038	2013	boys	10-12 y	non overweight	1o. tercil	9	3			Schoolday	no	1	0	0	0	1	0	0	0	0	0	1	0	0	0	0	1	0	0	0	0	0	0	0	0	3	0	4	0	0	1	0	0
2041	2013	boys	10-12 y	overweight (including obesity)	1o. tercil	4	3	6.9	1	Schoolday	no	0	0	0	0	0	0	0	0	0	0	2	0	0	0	0	1	0	0	0	0	0	1	0	0	0	0	0	0	0	0	0	0
2042	2013	girls	10-12 y	non overweight	1o. tercil	1	1	10.41	1	Schoolday	no	1	0	0	0	1	0	0	0	0	1	0	0	0	1	0	2	0	1	1	0	0	2	0	0	0	0	0	0	0	0	0	0
2043	2013	girls	10-12 y	non overweight	1o. tercil	2	2	16.6	2	Schoolday	no	2	0	0	0	1	0	0	0	1	0	2	0	1	0	1	2	0	0	0	0	0	0	0	0	1	3	0	1	0	0	0	1
2044	2013	boys	10-12 y	non overweight	1o. tercil	3	2	24.1	2	Schoolday	no	2	0	1	0	1	0	0	0	0	0	2	0	0	0	1	1	0	1	0	1	0	0	1	1	1	0	0	0	0	0	0	0
2045	2013	boys	7-9 y	non overweight	1o. tercil	0	1	32.9	3	Schoolday	no	1	0	0	1	1	0	0	0	1	0	1	0	0	0	0	0	0	0	0	0	0	0	0	0	0	0	0	0	0	1	0	0
2046	2013	boys	10-12 y	non overweight	1o. tercil	1	1	33.99	3	Schoolday	no	2	0	1	0	2	0	1	0	0	0	2	0	0	0	0	3	0	1	0	0	0	0	1	0	0	0	1	0	0	0	0	0
2047	2013	boys	10-12 y	non overweight	1o. tercil	0	1	26.98	3	Schoolday	no	0	0	0	0	0	0	0	1	0	0	0	0	0	0	2	0	0	0	0	0	0	0	0	0	0	0	1	1	0	1	0	0
2050	2013	girls	10-12 y	non overweight	1o. tercil	3	2	24.85	2	Schoolday	no	1	0	0	0	1	0	0	0	0	0	0	0	1	0	0	3	0	0	1	0	0	1	3	2	0	1	0	2	0	0	0	0
2052	2013	boys	10-12 y	overweight (including obesity)	1o. tercil	10	3			Schoolday	no	2	1	0	0	2	0	1	0	0	0	1	0	0	0	0	1	0	0	0	0	1	0	1	1	1	0	0	0	0	0	1	0
2054	2013	boys	10-12 y	non overweight	1o. tercil	4	3	49.84	3	Schoolday	no	2	0	2	0	2	0	0	0	0	0	2	1	0	0	0	1	0	0	0	0	0	0	1	0	0	0	0	0	0	0	0	0
2055	2013	boys	10-12 y	non overweight	1o. tercil	2	2	26.93	3	Schoolday	no	1	0	0	0	0	0	0	0	0	0	2	0	0	0	1	1	0	0	0	0	0	0	0	0	1	1	0	0	0	0	0	0
2057	2013	boys	10-12 y	non overweight	1o. tercil	0	1			Schoolday	no	3	0	2	0	3	3	0	4	1	3	0	1	0	0	0	0	0	0	0	0	0	0	0	0	0	0	0	0	0	0	0	0
2058	2013	girls	7-9 y	non overweight	1o. tercil	2	2	19.69	2	Schoolday	no	1	0	0	0	1	0	0	1	0	1	1	0	0	0	0	1	0	0	0	0	0	1	0	0	0	1	1	0	0	0	0	0
2060	2013	boys	7-9 y	overweight (including obesity)	1o. tercil	3	2	26.72	3	Schoolday	no	2	0	0	0	2	0	0	0	0	0	2	0	0	0	0	1	0	0	0	0	0	2	1	0	0	0	0	0	0	0	0	1
2061	2013	boys	10-12 y	non overweight	1o. tercil	2	2	28.23	3	Schoolday	no	2	0	0	0	2	0	0	0	0	0	2	0	0	0	1	1	0	0	0	0	0	0	1	0	1	0	1	1	1	1	0	0
2062	2013	boys	10-12 y	non overweight	1o. tercil	3	2	50.16	3	Schoolday	no	0	0	0	0	0	0	0	0	2	0	0	0	0	0	0	2	0	1	0	0	0	1	0	1	0	0	0	0	0	0	0	0
2065	2013	girls	7-9 y	non overweight	1o. tercil	0	1			Schoolday	no	0	0	0	1	0	1	0	1	0	1	1	1	0	0	0	0	0	0	0	0	0	0	0	0	0	0	0	0	0	0	0	0
2066	2013	boys	7-9 y	non overweight	1o. tercil	4	3	6	1	Schoolday	no	2	0	0	0	0	0	0	0	0	0	2	0	0	0	0	1	1	0	0	0	0	0	0	0	0	0	0	0	0	0	0	0
2067	2013	boys	10-12 y	overweight (including obesity)	1o. tercil	9	3	17.25	2	Schoolday	no	1	0	0	0	1	0	0	0	0	0	1	0	0	0	0	0	0	1	0	0	0	0	0	0	1	1	2	0	0	1	0	0
2070	2013	boys	7-9 y	non overweight	1o. tercil	3	2	14.94	1	Schoolday	no	0	0	0	1	0	0	0	0	0	0	1	1	0	0	0	1	0	0	1	0	0	0	0	0	1	1	0	0	0	0	0	0
2072	2013	boys	10-12 y	non overweight	1o. tercil	5	3	45.03	3	Schoolday	no	1	0	1	0	1	0	0	0	0	0	0	0	0	0	1	2	0	1	0	0	0	2	2	0	1	1	0	0	0	0	0	0
2073	2013	boys	10-12 y	non overweight	1o. tercil	1	1	8.68	1	Schoolday	no	1	0	0	0	1	0	0	0	0	2	1	0	0	0	1	0	0	1	0	0	0	0	0	0	0	0	0	0	0	0	0	0
2074	2013	boys	10-12 y	non overweight	1o. tercil	3	2	4.8	1	Schoolday	no	1	0	0	0	1	0	0	0	0	0	0	0	0	0	0	2	0	0	1	0	0	0	0	0	0	0	0	0	0	0	0	0
2075	2013	boys	10-12 y	non overweight	1o. tercil	4	3	6.3	1	Schoolday	no	1	0	0	0	0	0	0	1	0	0	2	0	1	0	0	2	1	1	0	0	0	1	0	0	1	0	0	1	1	0	0	0
2076	2013	boys	7-9 y	non overweight	1o. tercil	3	2	31.08	3	Schoolday	no	1	0	0	0	2	1	0	0	0	0	2	0	1	0	2	2	0	0	0	0	0	2	0	0	0	0	0	0	0	0	0	2
2078	2013	boys	7-9 y	overweight (including obesity)	1o. tercil	2	2	11.8	1	Schoolday	no	1	0	0	0	1	0	0	0	0	0	1	0	0	0	0	2	0	0	0	0	0	0	0	0	0	0	0	0	0	1	0	0
2081	2013	boys	7-9 y	non overweight	1o. tercil	0	1	16.63	2	Schoolday	no	2	0	1	0	1	0	0	0	0	0	2	0	0	0	0	1	0	0	0	0	0	0	0	0	0	1	0	0	1	0	0	0
2084	2013	girls	10-12 y	overweight (including obesity)	1o. tercil	2	2	19.49	2	Schoolday	no	1	0	1	0	1	0	0	1	0	0	2	0	0	0	2	1	0	0	0	0	0	1	0	1	0	1	0	0	0	0	0	1
2085	2013	boys	10-12 y	non overweight	1o. tercil	5	3	8.4	1	Schoolday	no	1	0	0	0	1	1	0	0	0	0	0	1	0	0	0	2	0	1	0	0	1	2	0	0	0	0	1	1	0	0	0	0
2086	2013	girls	7-9 y	non overweight	1o. tercil	3	2	21.6	2	Schoolday	no	1	0	0	0	1	0	0	0	0	0	0	0	0	0	0	1	0	1	0	0	0	1	0	0	0	0	2	0	0	1	0	0
2087	2013	girls	10-12 y	non overweight	1o. tercil	3	2	34.4	3	Schoolday	no	0	0	0	0	1	1	0	0	0	0	0	0	0	0	3	2	0	0	0	0	0	2	0	1	1	1	1	1	0	0	1	0
2089	2013	boys	10-12 y	non overweight	1o. tercil	2	2	26.43	3	Schoolday	no	1	0	0	1	1	1	0	1	0	0	0	0	0	0	0	1	0	0	0	0	0	0	1	1	0	0	0	0	0	0	0	1
2091	2013	boys	10-12 y	overweight (including obesity)	1o. tercil	2	2	11.8	1	Schoolday	no	1	0	0	0	0	1	0	0	0	0	0	1	0	0	0	0	0	0	0	0	0	0	0	0	1	0	1	2	0	0	0	1
2097	2013	girls	10-12 y	non overweight	1o. tercil	4	3	8.98	1	Schoolday	no	0	0	0	0	0	0	0	0	0	0	0	0	2	0	1	1	0	0	0	0	0	0	0	0	0	0	0	1	0	0	0	0
2098	2013	girls	7-9 y	overweight (including obesity)	1o. tercil	4	3	53.64	3	Schoolday	yes	0	0	0	1	0	0	1	1	1	0	0	1	0	0	0	0	0	0	1	1	1	1	1	2	0	1	1	1	0	1	0	2
2099	2013	boys	7-9 y	non overweight	1o. tercil	3	2	5.4	1	Schoolday	no	1	0	0	0	1	0	0	0	0	0	0	0	0	0	0	4	0	0	0	0	0	2	1	0	0	0	0	0	0	0	0	0
2102	2013	girls	7-9 y	overweight (including obesity)	1o. tercil	3	2	40.91	3	Schoolday	no	1	0	0	0	1	0	0	0	0	0	1	0	0	0	0	3	0	0	2	0	0	1	2	0	0	1	0	0	0	0	0	0
2105	2013	girls	10-12 y	non overweight	1o. tercil	1	1	42.18	3	Schoolday	no	1	1	0	0	0	0	0	1	0	0	2	0	0	0	2	0	0	0	0	0	0	0	0	0	1	1	0	1	1	0	0	0
2106	2013	boys	7-9 y	overweight (including obesity)	1o. tercil	2	2	11.8	1	Schoolday	no	1	0	0	0	1	1	0	0	0	1	1	0	0	1	0	1	0	0	0	0	0	1	0	1	0	0	0	0	0	0	0	0
2107	2013	girls	10-12 y	overweight (including obesity)	1o. tercil	3	2	22.73	2	Schoolday	no	1	0	0	0	1	1	0	0	0	0	1	0	0	0	0	1	0	1	0	0	0	0	1	1	0	1	0	0	1	0	0	0
2109	2013	girls	10-12 y	non overweight	1o. tercil	3	2	8.96	1	Schoolday	no	1	0	0	0	1	0	0	0	0	0	0	0	1	0	0	2	0	0	0	0	0	0	0	0	2	0	0	0	0	0	0	0
2110	2013	boys	10-12 y	overweight (including obesity)	1o. tercil	0	1			Schoolday	no	1	0	0	0	1	0	0	0	0	0	0	0	0	0	0	0	0	0	0	0	0	0	0	0	1	0	0	0	0	1	0	0
2111	2013	girls	10-12 y	non overweight	1o. tercil	2	2	47.21	3	Schoolday	no	2	1	1	0	1	0	0	0	0	0	1	0	0	0	1	1	1	1	1	0	0	0	2	1	1	1	0	0	0	0	1	1
2112	2013	girls	10-12 y	overweight (including obesity)	3o. tercil	1	1	17.06	2	Schoolday	no	2	1	0	0	2	2	0	0	0	0	2	0	0	0	2	0	0	0	0	0	0	0	0	0	0	2	1	0	0	1	0	0
2113	2013	girls	10-12 y	overweight (including obesity)	3o. tercil	1	1	25.97	3	Schoolday	no	1	1	1	0	0	1	0	1	0	0	1	0	0	0	1	1	0	0	0	0	1	0	1	1	0	2	1	0	0	0	1	0
2115	2013	boys	10-12 y	non overweight	3o. tercil	10	3			Schoolday	no	1	0	0	0	0	0	0	0	0	0	1	0	0	1	0	0	2	2	2	0	0	0	0	0	2	1	2	1	0	0	0	0
2116	2013	boys	10-12 y	non overweight	3o. tercil	4	3	25.96	3	Schoolday	no	2	0	0	0	2	0	0	2	0	0	1	0	0	0	0	0	0	0	0	0	0	1	0	0	0	1	0	0	0	0	0	0
2117	2013	boys	10-12 y	non overweight	3o. tercil	5	3	61.97	3	Schoolday	no	1	0	0	0	0	0	0	0	0	0	1	0	0	0	1	0	0	1	0	0	0	0	0	0	1	1	0	0	0	0	0	0
2118	2013	girls	10-12 y	overweight (including obesity)	3o. tercil	0	1	42.75	3	Schoolday	yes	0	0	0	0	0	0	0	0	1	0	1	0	0	0	1	1	0	0	0	1	0	0	0	0	2	3	0	0	0	0	0	1
2119	2013	girls	10-12 y	overweight (including obesity)	3o. tercil	0	1	16.36	2	Schoolday	yes	2	0	0	0	3	0	0	0	0	0	1	1	0	0	0	0	0	0	0	0	0	1	0	0	0	0	0	0	0	0	0	1
2121	2013	boys	10-12 y	non overweight	3o. tercil	4	3	35.28	3	Schoolday	no	1	0	0	0	1	0	1	1	0	2	2	0	0	0	1	0	0	1	0	0	0	0	0	0	0	2	1	1	0	1	0	1
2122	2013	girls	10-12 y	non overweight	3o. tercil	4	3	31.56	3	Schoolday	no	0	0	0	0	0	0	0	1	1	0	1	0	0	0	2	1	0	0	0	0	0	0	0	0	0	4	0	1	0	0	0	0
2123	2013	boys	10-12 y	overweight (including obesity)	3o. tercil	3	2	17.3	2	Schoolday	yes	2	0	0	0	3	0	0	0	0	0	1	0	1	0	0	0	0	2	0	0	1	0	1	0	1	0	1	0	0	0	0	0
2124	2013	boys	10-12 y	overweight (including obesity)	3o. tercil	2	2	43.24	3	Schoolday	yes	1	1	2	0	2	0	0	0	0	0	2	0	0	0	0	0	0	0	0	0	0	1	0	0	0	1	0	0	0	2	0	0
2125	2013	girls	10-12 y	overweight (including obesity)	3o. tercil	2	2	6.42	1	Schoolday	no	1	0	0	1	1	0	0	0	1	0	0	0	0	0	0	0	0	0	0	0	0	0	0	0	2	0	0	0	0	0	0	0
2126	2013	boys	10-12 y	non overweight	3o. tercil	5	3	32.14	3	Schoolday	yes	1	1	1	0	0	0	0	1	0	0	1	0	0	0	0	0	0	1	1	1	0	0	0	0	1	0	0	0	0	0	0	0
2127	2013	boys	10-12 y	non overweight	3o. tercil	0	1	14.05	1	Schoolday	yes	2	0	0	0	2	0	0	0	0	1	2	0	1	0	1	2	0	0	0	0	0	1	0	1	0	0	0	0	0	0	0	0
2128	2013	girls	10-12 y	non overweight	3o. tercil	0	1	45.07	3	Schoolday	no	2	2	1	0	2	0	0	0	0	0	1	0	0	0	3	1	1	0	0	1	0	0	1	0	0	5	0	0	0	0	0	1
2130	2013	girls	10-12 y	overweight (including obesity)	3o. tercil	1	1	23.83	2	Schoolday	yes	2	1	0	0	2	0	0	0	0	0	2	0	0	0	1	2	0	1	0	0	1	1	0	0	0	1	0	0	0	0	0	0
2131	2013	girls	10-12 y	non overweight	3o. tercil	0	1	17.23	2	Schoolday	yes	2	2	0	1	0	0	0	0	1	0	1	0	0	0	1	2	0	0	0	0	0	2	0	0	0	0	0	0	0	0	0	1
2132	2013	boys	10-12 y	non overweight	3o. tercil	2	2	22.1	2	Schoolday	yes	0	0	0	0	0	0	0	1	0	0	1	0	0	0	1	1	0	1	0	0	0	0	0	2	1	1	1	0	0	1	0	0
2133	2013	girls	10-12 y	overweight (including obesity)	3o. tercil	3	2	50.34	3	Schoolday	yes	1	0	0	0	0	0	0	0	1	1	0	0	0	0	2	0	0	0	2	0	0	1	0	0	0	0	0	0	0	0	0	0
2134	2013	boys	7-9 y	non overweight	3o. tercil	1	1	25.83	2	Schoolday	no	0	1	0	0	1	1	1	1	0	1	0	0	0	0	0	1	0	1	0	0	1	0	1	2	1	1	0	0	1	1	0	1
2136	2013	girls	7-9 y	non overweight	3o. tercil	2	2	20.45	2	Schoolday	yes	0	0	0	2	0	0	0	0	0	2	1	0	0	0	1	2	1	1	1	0	0	0	1	1	3	1	0	1	1	0	0	1
2139	2013	girls	7-9 y	non overweight	3o. tercil	2	2	7.12	1	Schoolday	yes	2	0	0	0	0	0	0	0	0	0	2	0	0	0	0	2	0	0	0	0	0	1	0	0	0	2	0	0	0	0	0	1
2143	2013	boys	7-9 y	overweight (including obesity)	3o. tercil	1	1	42.37	3	Schoolday	no	0	0	0	0	1	1	0	0	1	0	0	0	0	0	0	2	0	0	0	0	0	1	0	0	1	0	0	0	0	0	0	0
2145	2013	girls	7-9 y	overweight (including obesity)	3o. tercil	1	1	11.27	1	Schoolday	yes	0	1	0	0	2	1	0	0	0	0	0	0	0	1	3	1	0	0	0	0	0	0	0	0	0	1	0	0	0	0	0	1
2146	2013	boys	7-9 y	non overweight	3o. tercil	1	1	17.82	2	Schoolday	no	1	0	1	0	2	0	0	0	0	1	1	1	1	0	0	0	0	0	0	0	0	0	0	1	0	0	0	0	0	0	0	0
2148	2013	boys	7-9 y	non overweight	3o. tercil	4	3	15.4	2	Schoolday	yes	0	0	0	2	2	0	0	0	0	0	2	0	0	0	0	0	0	0	0	0	0	0	0	0	0	0	0	0	0	0	0	0
2149	2013	boys	7-9 y	non overweight	3o. tercil	1	1	72.9	3	Schoolday	no	2	0	0	0	2	0	0	0	0	0	0	0	0	0	0	1	0	1	0	0	0	0	1	0	0	0	0	0	0	0	0	0
2152	2013	girls	10-12 y	non overweight	2o. tercil	4	3	9.01	1	Schoolday	yes	1	0	0	0	0	0	0	1	0	0	1	1	0	0	0	2	0	1	0	0	0	0	1	0	0	1	0	1	1	1	0	0
2153	2013	boys	10-12 y	overweight (including obesity)	2o. tercil	2	2	11.91	1	Schoolday	yes	1	0	0	0	0	0	0	0	1	0	1	0	0	0	0	1	0	0	0	1	0	0	0	0	0	1	0	0	0	0	0	0
2154	2013	girls	10-12 y	non overweight	2o. tercil	0	1	58.99	3	Schoolday	yes	1	2	0	1	1	0	0	0	2	2	1	0	0	0	4	1	0	0	0	0	0	1	2	4	0	1	0	0	0	0	0	0
2155	2013	girls	10-12 y	non overweight	2o. tercil	0	1	30.59	3	Schoolday	no	0	0	0	0	0	0	0	1	0	0	0	0	0	0	1	1	1	0	0	0	0	1	0	1	0	1	0	0	0	0	0	0
2156	2013	boys	10-12 y	non overweight	2o. tercil	5	3			Schoolday	yes	1	0	0	0	0	1	0	0	0	1	2	1	0	0	0	2	0	0	0	0	0	1	1	0	1	0	1	0	0	1	0	0
2157	2013	boys	10-12 y	non overweight	2o. tercil	3	2	15.7	2	Schoolday	yes	0	0	0	0	0	0	0	0	0	0	1	0	0	0	0	1	0	1	0	0	0	0	0	0	0	0	0	0	0	0	0	1
2158	2013	girls	10-12 y	non overweight	2o. tercil	8	3	22.12	2	Schoolday	yes	1	0	1	0	1	0	1	1	0	0	1	0	0	0	1	1	0	0	0	2	0	0	1	0	0	0	0	0	0	0	0	0
2159	2013	boys	7-9 y	non overweight	2o. tercil	0	1	18.36	2	Schoolday	yes	1	0	0	0	0	0	0	0	0	0	0	1	0	0	0	1	0	1	0	0	0	2	0	0	0	0	0	0	0	0	0	0
2160	2014	boys	7-9 y	non overweight	2o. tercil	1	1	24.57	2	Schoolday	yes	2	0	0	0	1	1	0	0	0	1	0	1	0	0	0	0	0	1	0	1	0	0	0	0	0	0	0	0	0	0	1	0
2161	2014	boys	7-9 y	overweight (including obesity)	2o. tercil	6	3	21.05	2	Schoolday	yes	2	1	0	1	0	0	0	0	0	0	3	0	0	0	4	0	0	0	0	0	0	0	0	0	0	2	0	0	0	0	0	0
2162	2014	boys	7-9 y	non overweight	2o. tercil	2	2	5.05	1	Not schoolday	no	0	0	0	0	0	0	0	1	0	0	0	0	0	1	0	1	0	0	0	0	0	0	0	0	0	0	0	0	0	0	0	1
2163	2014	girls	7-9 y	non overweight	2o. tercil	1	1			Not schoolday	no	1	0	0	0	0	0	0	1	0	0	1	1	0	0	0	1	0	0	0	0	0	0	0	0	0	0	0	0	0	0	0	0
2164	2014	boys	7-9 y	non overweight	2o. tercil	3	2			Schoolday	yes	0	0	0	1	0	0	0	0	0	2	0	0	0	0	0	2	0	1	1	0	0	1	0	1	0	0	2	0	0	1	0	1
2165	2014	girls	10-12 y	overweight (including obesity)	2o. tercil	1	1			Not schoolday	no	0	0	0	0	0	0	0	0	0	0	2	0	0	0	0	0	0	1	0	0	0	0	0	1	0	0	0	0	0	0	0	0
2167	2014	girls	10-12 y	non overweight	2o. tercil	1	1			Not schoolday	no	1	0	0	0	0	0	0	0	0	0	0	0	2	0	0	1	0	0	0	0	1	1	0	0	0	1	0	0	0	0	0	0
2169	2014	boys	7-9 y	non overweight	2o. tercil	3	2	23.15	2	Not schoolday	no	0	0	0	1	1	1	0	2	0	1	0	2	0	0	0	0	0	1	1	1	0	0	0	1	1	0	1	0	1	0	0	1
2170	2014	boys	7-9 y	non overweight	2o. tercil	4	3	14.65	1	Not schoolday	no	1	0	0	0	1	1	0	0	0	0	1	0	0	0	1	1	0	0	0	0	0	2	0	0	0	0	0	0	0	0	0	0
2171	2014	girls	10-12 y	non overweight	2o. tercil	2	2			Not schoolday	no	2	0	0	0	0	1	0	2	0	0	2	0	0	0	0	0	0	0	0	0	0	0	0	0	0	0	3	0	0	1	0	1
2172	2014	girls	7-9 y	non overweight	2o. tercil	0	1	15.9	2	Not schoolday	no	2	0	0	0	2	1	1	0	0	0	1	0	0	0	0	1	0	0	0	0	0	0	0	0	2	0	2	2	0	0	0	1
2173	2014	boys	7-9 y	overweight (including obesity)	2o. tercil	3	2	47.95	3	Not schoolday	no	1	2	2	1	1	0	0	0	0	1	1	0	0	0	2	1	0	0	0	0	0	2	0	1	1	3	1	0	0	2	1	0
2174	2014	girls	7-9 y	non overweight	2o. tercil	0	1	9.02	1	Not schoolday	no	1	0	0	1	1	1	0	1	0	1	0	0	0	0	0	0	0	0	0	0	0	0	0	1	0	1	0	0	0	0	0	0
2175	2014	girls	7-9 y	non overweight	2o. tercil	4	3	30.91	3	Not schoolday	no	1	1	0	0	0	1	0	0	0	1	0	0	0	0	0	1	0	1	0	0	0	1	0	0	0	1	1	1	1	0	0	0
2176	2014	girls	7-9 y	non overweight	2o. tercil	0	1	27.03	3	Not schoolday	no	0	1	1	0	0	0	1	0	1	0	1	0	1	0	0	2	0	0	0	0	0	0	0	1	3	0	0	0	0	0	0	1
2178	2014	boys	7-9 y	non overweight	2o. tercil	0	1	38.23	3	Schoolday	yes	0	0	0	0	0	3	2	2	0	0	0	1	0	0	0	1	0	0	0	1	0	1	0	0	0	0	1	0	0	0	0	0
2179	2014	boys	10-12 y	non overweight	2o. tercil	1	1	38.36	3	Not schoolday	no	1	1	0	0	1	0	0	0	0	0	1	0	0	0	0	0	0	1	0	0	0	1	1	1	0	0	2	0	0	1	0	0
2180	2014	girls	7-9 y	overweight (including obesity)	2o. tercil	1	1	9.78	1	Not schoolday	no	0	0	0	0	0	1	0	0	2	0	1	1	0	0	1	1	0	2	0	0	0	1	0	0	1	0	0	0	0	0	0	0
2181	2014	boys	7-9 y	overweight (including obesity)	2o. tercil	0	1	61.6	3	Schoolday	no	0	0	0	2	0	0	0	1	0	1	2	1	0	0	0	0	1	1	1	0	0	0	1	1	0	0	0	0	0	0	0	0
2182	2014	boys	7-9 y	overweight (including obesity)	2o. tercil	1	1	21.08	2	Not schoolday	no	0	0	0	0	0	0	0	1	0	0	2	2	0	0	1	0	0	0	0	0	0	0	0	0	0	0	0	0	0	0	0	0
2183	2014	boys	10-12 y	non overweight	2o. tercil	6	3	28.9	3	Not schoolday	no	2	1	0	1	2	1	0	0	0	0	1	0	0	0	0	1	0	0	0	0	0	0	0	0	1	0	3	1	2	2	0	0
2184	2014	girls	10-12 y	overweight (including obesity)	2o. tercil	3	2	27.41	3	Not schoolday	no	0	0	0	0	0	0	1	1	0	0	2	0	0	0	0	1	0	1	0	0	2	0	0	0	1	2	0	2	1	0	0	0
2185	2014	girls	7-9 y	overweight (including obesity)	2o. tercil	2	2	4	1	Schoolday	no	0	0	1	0	0	0	0	0	0	0	1	0	0	1	0	0	0	0	0	0	0	0	0	0	0	1	1	1	0	1	0	0
2186	2014	boys	7-9 y	non overweight	2o. tercil	2	2	15.8	2	Not schoolday	no	1	1	0	0	0	0	0	1	0	0	0	0	0	0	0	2	0	0	0	0	0	1	0	0	0	0	1	0	0	0	0	0
2187	2014	girls	7-9 y	non overweight	2o. tercil	2	2	28.16	3	Not schoolday	no	1	1	1	2	1	0	1	0	0	1	0	0	0	0	0	1	0	0	1	0	0	1	1	1	0	0	0	0	1	0	0	1
2189	2014	girls	7-9 y	non overweight	2o. tercil	0	1	22	2	Not schoolday	no	1	0	0	0	0	0	0	0	0	0	1	0	0	0	0	2	0	0	0	0	0	0	0	0	0	0	0	0	0	0	0	0
2190	2014	girls	10-12 y	overweight (including obesity)	2o. tercil	0	1			Not schoolday	no	0	0	0	0	0	1	0	1	0	1	1	0	0	0	0	0	0	0	0	0	0	0	0	0	0	1	1	1	0	0	0	0
2191	2014	girls	7-9 y	non overweight	2o. tercil	2	2	11.35	1	Not schoolday	no	1	0	0	0	0	0	0	1	0	0	0	0	0	0	0	0	1	0	0	0	0	1	0	0	0	2	0	1	0	0	0	0
2192	2014	boys	7-9 y	overweight (including obesity)	2o. tercil	3	2	40.42	3	Schoolday	yes	1	0	0	0	1	0	0	0	0	0	1	1	0	0	1	2	0	0	0	1	1	1	0	0	1	0	0	0	0	0	0	0
2193	2014	girls	7-9 y	overweight (including obesity)	2o. tercil	1	1			Not schoolday	no	2	0	0	0	0	0	2	2	0	0	0	0	0	0	0	1	0	0	0	0	0	0	1	0	0	0	0	0	0	0	0	0
2194	2014	girls	7-9 y	non overweight	2o. tercil	0	1			Schoolday	no	1	0	0	0	1	0	0	1	0	0	2	0	0	0	0	1	0	0	0	0	0	0	0	1	0	0	1	0	0	0	0	0
2195	2014	boys	7-9 y	non overweight	2o. tercil	2	2	11.8	1	Schoolday	yes	0	0	0	3	0	0	0	0	0	0	0	0	0	0	0	0	0	0	0	0	0	0	0	0	3	0	0	0	0	0	0	0
2196	2014	boys	7-9 y	non overweight	2o. tercil	1	1	17.1	2	Schoolday	no	0	0	0	0	0	0	1	0	0	1	0	0	0	0	0	0	0	1	0	0	0	0	0	0	1	0	2	1	0	2	0	1
2197	2014	girls	7-9 y	non overweight	2o. tercil	0	1	36.37	3	Schoolday	no	2	0	0	2	1	0	0	0	1	1	0	0	0	0	0	0	0	0	0	0	0	0	0	0	0	0	0	0	0	0	0	0
2199	2014	boys	7-9 y	overweight (including obesity)	2o. tercil	4	3	35.01	3	Not schoolday	no	0	0	0	0	0	0	0	0	0	1	0	0	0	0	0	2	0	1	0	0	2	0	1	0	1	1	0	0	0	1	0	1
2200	2014	boys	7-9 y	non overweight	2o. tercil	2	2	19.81	2	Not schoolday	no	1	0	1	1	1	1	0	0	0	0	0	1	0	0	3	2	0	0	0	0	0	1	0	0	0	1	0	0	0	0	0	0
2202	2014	boys	7-9 y	non overweight	2o. tercil	0	1			Not schoolday	no	1	0	0	0	1	0	0	0	0	1	0	0	0	0	0	0	0	1	0	0	0	0	0	0	0	0	1	0	0	0	0	0
2203	2014	girls	7-9 y	non overweight	2o. tercil	6	3	41.76	3	Not schoolday	no	0	0	0	0	0	0	1	0	1	1	2	0	2	0	1	1	0	0	0	0	0	1	0	0	0	1	2	1	0	0	0	0
2204	2014	girls	7-9 y	non overweight	2o. tercil	0	1			Not schoolday	no	1	0	0	0	0	0	0	0	0	0	0	0	0	0	0	2	0	0	0	0	0	0	0	0	1	1	1	0	0	1	0	0
2205	2014	boys	10-12 y	non overweight	2o. tercil	1	1			Schoolday	no	0	0	0	0	0	0	0	2	0	0	0	0	0	0	1	0	0	1	0	0	0	0	1	0	0	0	0	0	0	0	0	0
2206	2014	boys	7-9 y	non overweight	2o. tercil	2	2	41.87	3	Not schoolday	no	2	0	2	0	2	2	0	2	0	0	0	0	0	0	0	1	0	1	0	2	0	0	0	0	0	1	0	0	0	0	0	0
2207	2014	boys	10-12 y	overweight (including obesity)	2o. tercil	3	2	43.13	3	Not schoolday	no	0	0	0	0	1	0	0	0	0	0	1	0	0	0	0	1	0	0	0	0	0	0	0	0	1	1	0	0	0	2	0	0
2208	2014	girls	7-9 y	non overweight	2o. tercil	2	2	26.81	3	Schoolday	no	2	0	1	0	2	1	0	1	0	0	0	0	0	0	1	0	0	0	1	0	0	0	1	1	0	0	0	0	0	1	0	0
2209	2014	girls	7-9 y	overweight (including obesity)	2o. tercil	2	2	39.64	3	Not schoolday	no	0	0	0	2	0	0	0	0	0	0	0	0	0	0	0	1	0	0	0	0	1	1	0	0	0	0	0	0	0	0	0	0
2210	2014	girls	7-9 y	overweight (including obesity)	2o. tercil	1	1			Not schoolday	no	2	0	0	0	0	0	1	0	0	0	2	2	0	0	0	2	0	0	0	0	0	0	0	0	1	0	0	0	0	0	0	0
2211	2014	girls	7-9 y	non overweight	2o. tercil	0	1			Schoolday	no	1	1	0	1	1	0	1	0	0	1	1	0	0	0	1	0	0	1	0	0	0	0	0	1	0	0	0	0	0	0	0	2
2212	2014	girls	7-9 y	overweight (including obesity)	2o. tercil	0	1			Not schoolday	no	1	0	0	0	0	0	0	0	0	0	0	0	0	1	0	1	0	0	0	0	0	1	0	0	0	0	0	0	0	1	0	0
2214	2014	girls	7-9 y	non overweight	2o. tercil	5	3	13.35	1	Schoolday	yes	1	0	0	1	0	0	0	0	0	0	0	0	0	1	2	1	3	3	0	0	1	1	1	0	0	1	1	2	0	1	0	0
2216	2014	girls	7-9 y	overweight (including obesity)	2o. tercil	12	3	43.26	3	Schoolday	no	0	0	0	0	0	0	0	0	1	0	0	0	0	0	0	0	0	2	0	0	0	0	0	0	2	0	2	1	0	0	0	0
2218	2014	boys	7-9 y	overweight (including obesity)	2o. tercil	5	3	27.55	3	Not schoolday	no	0	0	0	0	0	1	0	2	0	0	1	1	0	0	0	2	0	0	0	0	1	1	0	0	0	0	1	1	0	0	0	0
2220	2014	boys	7-9 y	non overweight	2o. tercil	3	2	26.83	3	Schoolday	no	1	1	0	1	1	0	0	1	0	0	1	0	0	0	0	1	0	1	1	0	0	0	0	0	0	0	0	0	0	0	0	0
2221	2014	girls	7-9 y	non overweight	2o. tercil	2	2	16.15	2	Schoolday	yes	0	0	0	1	0	0	0	0	1	0	0	0	1	1	3	0	0	0	0	0	0	0	1	0	0	1	0	0	0	0	0	0
2222	2014	girls	7-9 y	non overweight	2o. tercil	2	2	4.75	1	Schoolday	yes	0	0	0	0	0	0	1	0	0	0	1	0	0	0	1	1	0	0	0	0	0	0	0	0	2	1	0	0	0	0	0	0
2223	2014	girls	10-12 y	non overweight	1o. tercil	5	3			Schoolday	no	2	1	0	0	1	0	0	0	0	0	0	2	1	0	1	0	0	0	0	1	0	0	0	0	0	0	2	1	0	0	0	0
2224	2014	girls	10-12 y	non overweight	1o. tercil	1	1	30.97	3	Schoolday	no	1	1	1	0	1	0	0	1	0	0	1	0	0	0	2	2	0	0	0	0	0	0	0	0	1	1	0	0	0	0	0	0
2225	2014	boys	10-12 y	non overweight	1o. tercil	4	3	8.96	1	Schoolday	no	1	0	1	0	1	0	0	0	0	0	1	1	0	0	0	2	0	1	0	0	0	0	1	1	0	1	2	1	0	0	0	0
2226	2014	boys	10-12 y	non overweight	1o. tercil	4	3	53.75	3	Schoolday	no	1	0	1	0	0	0	0	0	0	0	1	0	0	0	3	2	0	0	0	0	0	0	0	2	0	3	0	1	0	0	0	0
2227	2014	boys	10-12 y	overweight (including obesity)	1o. tercil	6	3	46.75	3	Schoolday	yes	1	0	1	0	1	0	1	0	0	0	0	0	0	0	1	3	0	0	0	0	0	0	1	0	3	0	0	0	0	0	0	0
2228	2014	girls	10-12 y	non overweight	1o. tercil	2	2	24.15	2	Schoolday	no	0	0	0	0	0	1	1	1	0	0	0	0	0	0	0	2	0	1	0	0	0	1	0	0	0	2	1	0	0	0	1	0
2229	2014	boys	10-12 y	overweight (including obesity)	1o. tercil	1	1	27.33	3	Schoolday	yes	2	0	0	0	1	2	0	0	0	0	1	1	0	0	0	0	0	0	1	0	0	0	0	0	1	0	0	2	0	1	0	0
2230	2014	girls	10-12 y	non overweight	1o. tercil	1	1	10.68	1	Schoolday	no	1	1	1	1	1	0	1	0	1	0	0	0	0	0	0	0	0	1	1	0	0	0	0	1	0	0	0	0	0	0	0	0
2231	2014	boys	10-12 y	non overweight	1o. tercil	7	3	35.08	3	Schoolday	yes	2	0	0	0	1	0	0	0	0	0	1	0	0	0	1	0	1	0	0	0	0	0	0	0	0	0	0	0	0	1	0	0
2232	2014	girls	10-12 y	overweight (including obesity)	1o. tercil	2	2	13.64	1	Schoolday	no	2	1	0	0	1	0	0	0	0	0	2	0	0	0	2	1	0	0	0	0	0	1	0	0	0	0	0	0	0	0	0	1
2233	2014	boys	10-12 y	overweight (including obesity)	1o. tercil	2	2	36.42	3	Schoolday	no	2	0	0	0	0	0	0	0	0	1	0	2	0	0	1	0	0	2	0	0	0	0	0	0	2	1	1	0	0	0	0	1
2234	2014	boys	10-12 y	overweight (including obesity)	1o. tercil	5	3	21.93	2	Schoolday	no	1	1	0	0	1	0	0	0	0	0	1	1	0	0	0	1	0	0	0	0	1	0	0	0	0	0	3	1	0	1	0	0
2235	2014	boys	10-12 y	overweight (including obesity)	1o. tercil	5	3			Schoolday	no	1	0	0	0	1	0	0	0	0	1	1	0	1	0	1	0	1	0	1	0	1	1	0	0	0	1	2	1	0	1	0	0
2236	2014	boys	10-12 y	overweight (including obesity)	1o. tercil	2	2	15.95	2	Schoolday	no	1	0	0	0	0	0	0	1	0	0	1	0	0	0	0	0	0	1	0	0	0	0	0	1	0	0	0	0	0	0	0	0
2237	2014	girls	10-12 y	non overweight	1o. tercil	2	2	12.46	1	Schoolday	yes	3	0	0	0	2	0	0	0	0	0	2	0	2	0	0	2	0	0	0	0	0	0	2	0	0	1	0	0	0	0	0	0
2238	2014	girls	10-12 y	non overweight	1o. tercil	4	3	22.67	2	Schoolday	no	1	0	0	0	1	0	0	0	0	0	1	0	0	0	1	2	0	0	0	0	0	3	0	0	0	0	0	0	0	0	0	0
2239	2014	boys	10-12 y	non overweight	1o. tercil	2	2	7.73	1	Schoolday	yes	2	0	0	0	1	0	0	0	0	0	2	1	0	0	1	0	0	1	0	1	0	2	0	0	0	0	0	0	0	0	0	1
2240	2014	girls	10-12 y	non overweight	1o. tercil	2	2	20.5	2	Schoolday	no	2	0	0	0	0	0	0	0	0	0	1	1	1	0	1	1	0	0	0	0	0	0	0	0	0	0	1	0	0	0	0	0
2241	2014	girls	10-12 y	overweight (including obesity)	1o. tercil	4	3	16.48	2	Schoolday	no	2	1	1	0	1	0	0	0	0	0	2	1	1	0	1	1	0	0	0	0	0	0	0	0	0	0	0	0	0	0	0	0
2242	2014	girls	10-12 y	non overweight	1o. tercil	4	3	58.26	3	Schoolday	yes	1	1	0	1	1	1	1	0	0	0	0	0	0	0	2	1	0	0	0	0	0	0	2	0	0	0	2	0	0	0	0	2
2243	2014	girls	10-12 y	overweight (including obesity)	1o. tercil	3	2	14.71	1	Schoolday	no	1	0	0	0	1	0	0	0	0	0	1	0	1	0	0	3	0	0	0	0	0	0	1	0	0	0	1	0	0	0	0	0
2244	2014	girls	10-12 y	non overweight	1o. tercil	1	1	9.35	1	Schoolday	yes	1	0	0	1	1	0	0	0	0	0	2	0	0	0	1	0	0	0	0	0	0	0	0	0	0	0	1	0	0	0	0	0
2245	2014	girls	10-12 y	overweight (including obesity)	1o. tercil	5	3	11.87	1	Schoolday	yes	2	0	0	0	1	0	0	0	0	0	2	0	0	0	1	1	0	0	0	0	0	0	0	0	1	1	0	2	0	0	0	0
2246	2014	girls	10-12 y	non overweight	1o. tercil	1	1	13.29	1	Schoolday	yes	3	0	0	0	1	0	0	0	0	0	2	0	1	1	1	0	0	0	0	0	0	0	1	0	0	1	0	0	0	0	0	0
2247	2014	boys	10-12 y	non overweight	1o. tercil	5	3	25.1	2	Schoolday	no	1	0	0	0	1	0	0	0	0	0	1	0	0	0	0	2	0	0	0	0	0	2	0	0	0	0	1	0	0	1	0	0
2248	2014	girls	10-12 y	overweight (including obesity)	1o. tercil	5	3	23.73	2	Schoolday	no	1	1	1	0	1	0	0	0	0	0	1	0	0	0	2	1	0	0	0	0	0	1	0	0	0	0	0	0	0	0	0	0
2249	2014	girls	7-9 y	non overweight	2o. tercil	1	1	4.85	1	Not schoolday	no	1	0	0	0	0	0	0	0	0	0	1	0	1	0	1	1	0	0	0	0	0	0	0	1	0	0	0	1	0	0	0	0
2250	2014	girls	7-9 y	overweight (including obesity)	2o. tercil	2	2	23.2	2	Not schoolday	no	1	1	0	0	0	0	0	1	0	1	1	1	1	0	0	1	0	1	0	0	0	0	0	1	1	1	1	1	0	0	0	0
2251	2014	boys	7-9 y	overweight (including obesity)	2o. tercil	1	1			Not schoolday	no	0	1	0	1	0	0	0	0	0	0	0	0	0	0	0	1	0	1	0	0	0	0	0	1	0	0	0	0	0	1	0	0
2252	2014	girls	10-12 y	overweight (including obesity)	2o. tercil	1	1	29.81	3	Not schoolday	no	1	1	1	0	1	0	0	0	1	2	1	0	0	0	0	1	0	0	0	0	0	1	0	0	1	0	2	1	0	0	0	0
2253	2014	boys	7-9 y	non overweight	2o. tercil	2	2	4	1	Not schoolday	no	2	0	0	0	0	0	0	0	0	0	1	0	0	1	0	1	0	0	0	0	0	0	0	0	0	0	1	0	0	0	0	0
2255	2014	boys	7-9 y	non overweight	2o. tercil	1	1			Not schoolday	no	0	1	0	1	0	0	0	0	0	0	1	0	0	0	1	0	0	0	1	0	0	0	0	0	0	0	0	0	0	0	0	0
2256	2014	boys	10-12 y	overweight (including obesity)	2o. tercil	4	3	15.75	2	Not schoolday	no	1	0	0	0	0	2	0	0	0	0	2	0	0	0	0	1	0	1	0	0	0	0	0	0	1	0	1	0	0	0	0	1
2257	2014	girls	10-12 y	non overweight	2o. tercil	3	2	12.66	1	Not schoolday	no	1	1	1	0	1	0	1	1	0	0	1	2	0	0	1	0	0	0	1	0	0	1	0	0	0	0	0	1	0	0	0	0
2259	2014	boys	10-12 y	non overweight	2o. tercil	1	1	30.78	3	Not schoolday	no	2	0	2	0	0	0	0	0	0	0	1	0	0	0	0	0	0	1	0	0	0	0	0	0	1	0	0	1	1	0	0	1
2260	2014	girls	10-12 y	non overweight	2o. tercil	2	2	7.88	1	Not schoolday	no	1	0	0	0	0	0	0	1	0	0	1	0	0	0	2	1	0	1	0	0	0	0	0	1	0	1	1	1	0	0	0	0
2262	2014	boys	7-9 y	overweight (including obesity)	2o. tercil	2	2	11.5	1	Not schoolday	no	0	0	0	0	2	1	0	0	0	0	0	0	0	0	0	1	0	1	0	0	0	0	0	0	0	0	0	0	0	0	0	0
2263	2014	boys	10-12 y	non overweight	2o. tercil	3	2	13.9	1	Not schoolday	no	1	0	0	0	0	0	0	0	0	0	0	1	0	0	2	0	0	1	0	0	0	1	0	0	0	0	0	0	0	1	0	0
2264	2014	girls	7-9 y	non overweight	2o. tercil	0	1			Not schoolday	no	0	0	0	0	0	1	1	0	0	0	0	0	0	0	0	1	0	1	0	0	0	0	0	1	0	0	0	0	0	0	0	0
2265	2014	boys	7-9 y	non overweight	2o. tercil	2	2	38.67	3	Not schoolday	no	1	0	0	0	1	0	0	0	0	0	1	2	0	0	1	1	0	1	0	0	0	0	0	0	2	0	1	0	0	0	2	0
2270	2014	boys	7-9 y	overweight (including obesity)	2o. tercil	3	2	4.65	1	Not schoolday	no	0	0	0	0	0	0	0	0	0	0	1	0	0	1	0	0	1	0	1	0	0	0	0	1	0	1	0	0	0	0	0	1
2271	2014	boys	7-9 y	overweight (including obesity)	2o. tercil	0	1	16.93	2	Not schoolday	no	0	0	0	1	0	0	0	0	0	0	0	1	0	0	0	2	0	0	0	0	0	0	0	0	0	1	0	0	0	0	0	0
2272	2014	boys	7-9 y	non overweight	2o. tercil	0	1			Not schoolday	no	1	0	0	0	0	1	0	0	0	0	1	0	0	0	0	2	0	0	0	0	0	3	0	0	0	0	0	0	0	0	0	0
2273	2014	girls	7-9 y	non overweight	2o. tercil	0	1	14.85	1	Not schoolday	no	1	1	0	1	1	0	0	1	1	1	0	0	1	0	0	1	0	0	0	0	0	1	0	0	1	0	1	0	1	1	0	0
2274	2014	boys	7-9 y	non overweight	2o. tercil	2	2			Not schoolday	no	0	0	1	0	0	0	0	0	0	0	1	1	0	0	0	2	0	0	0	0	0	0	0	0	0	0	0	0	1	0	0	0
2275	2014	girls	7-9 y	non overweight	2o. tercil	1	1	8.66	1	Not schoolday	no	0	1	0	1	0	0	1	0	0	0	0	0	1	0	1	0	0	0	0	0	0	0	2	0	1	1	0	1	0	0	0	0
2277	2014	girls	10-12 y	non overweight	2o. tercil	2	2	17.57	2	Not schoolday	no	0	0	1	0	0	0	0	0	0	0	1	1	0	0	1	2	1	0	0	1	0	0	0	1	1	2	3	2	0	1	1	1
2278	2014	boys	7-9 y	non overweight	2o. tercil	2	2	36.6	3	Not schoolday	no	2	0	0	0	1	1	0	0	0	0	0	0	0	0	0	0	0	1	1	0	0	0	0	0	1	0	0	0	0	0	0	0
2280	2014	girls	10-12 y	non overweight	2o. tercil	0	1	34.54	3	Not schoolday	no	1	0	0	0	0	0	0	0	0	0	1	0	0	0	0	3	0	0	0	0	0	2	0	0	0	0	1	1	0	0	0	0
2281	2014	boys	7-9 y	overweight (including obesity)	2o. tercil	1	1	19.1	2	Not schoolday	no	0	0	0	0	0	0	0	0	0	0	0	1	2	0	0	2	0	0	0	0	0	0	0	1	0	0	1	1	0	0	0	0
2282	2014	girls	10-12 y	overweight (including obesity)	2o. tercil	10	3			Not schoolday	no	0	0	0	0	0	2	0	2	0	0	2	2	0	0	0	0	0	0	0	0	0	0	0	0	0	0	2	1	0	0	0	0
2283	2014	boys	10-12 y	non overweight	2o. tercil	4	3	28.51	3	Not schoolday	no	2	0	0	0	0	0	0	0	0	0	2	0	0	0	0	0	0	0	0	0	0	1	0	0	0	0	1	0	0	0	0	0
2286	2014	boys	7-9 y	overweight (including obesity)	2o. tercil	2	2	38.08	3	Not schoolday	no	2	0	0	0	0	0	1	0	0	0	1	1	0	1	3	1	0	0	0	0	0	1	0	0	0	0	0	0	0	0	0	1
2288	2014	girls	7-9 y	overweight (including obesity)	2o. tercil	2	2	8.62	1	Not schoolday	no	1	0	0	0	0	0	0	0	0	0	0	0	0	0	1	2	0	0	0	0	0	1	0	0	0	0	0	0	0	0	0	0
2289	2014	boys	7-9 y	overweight (including obesity)	2o. tercil	0	1			Not schoolday	no	0	0	0	0	1	0	0	0	0	0	1	0	1	0	1	0	0	0	0	0	0	0	0	0	0	3	0	1	0	2	0	2
2295	2014	boys	10-12 y	non overweight	2o. tercil	1	1	16.53	2	Not schoolday	no	1	1	0	0	0	1	0	0	0	0	1	0	0	0	0	1	0	0	0	0	0	0	0	0	1	0	0	0	0	0	0	0
2296	2014	boys	7-9 y	non overweight	2o. tercil	1	1	25.73	2	Not schoolday	no	2	1	1	0	2	0	0	0	1	0	0	2	0	0	0	1	0	0	0	0	0	0	0	0	0	0	0	0	0	1	2	0
2298	2014	girls	7-9 y	overweight (including obesity)	1o. tercil	0	1	30.97	3	Not schoolday	no	2	1	1	0	2	0	0	0	0	0	1	0	0	0	0	1	0	0	1	0	0	0	0	1	0	1	0	0	0	0	0	0
2300	2014	boys	10-12 y	overweight (including obesity)	1o. tercil	4	3	16.78	2	Not schoolday	no	2	0	0	0	2	1	1	1	0	1	2	1	1	0	1	1	1	0	1	0	1	0	0	0	0	1	1	1	0	1	0	0
2302	2014	girls	10-12 y	overweight (including obesity)	1o. tercil	3	2	46.4	3	Not schoolday	no	0	0	0	0	0	0	1	0	0	0	0	0	0	0	0	2	0	0	0	0	0	0	0	0	1	0	1	0	0	1	1	0
2304	2014	girls	7-9 y	overweight (including obesity)	1o. tercil	1	1			Not schoolday	no	0	0	0	0	1	1	0	0	0	0	0	0	0	0	0	0	0	1	0	0	0	0	0	0	1	0	0	0	0	0	0	0
2305	2014	boys	10-12 y	non overweight	1o. tercil	0	1	33.72	3	Not schoolday	no	1	0	1	0	0	0	0	0	0	0	1	1	0	0	0	2	0	0	0	0	0	2	0	0	0	0	2	0	0	0	0	0
2306	2014	boys	7-9 y	non overweight	1o. tercil	2	2	11.5	1	Not schoolday	no	0	0	1	0	0	0	0	0	0	0	1	1	0	0	1	3	0	0	0	0	0	2	0	0	0	0	0	1	0	0	0	0
2307	2014	girls	7-9 y	non overweight	1o. tercil	0	1	22.54	2	Not schoolday	no	1	3	3	1	1	1	2	0	0	0	3	3	0	0	0	0	1	0	1	0	1	0	1	0	0	0	0	0	0	0	1	0
2308	2014	boys	7-9 y	non overweight	1o. tercil	0	1			Not schoolday	no	2	0	0	0	2	0	0	0	0	0	2	0	0	0	0	1	0	0	0	0	0	0	0	0	1	1	0	0	0	0	0	0
2309	2014	boys	7-9 y	non overweight	1o. tercil	3	2	54.71	3	Not schoolday	no	1	1	0	1	1	0	0	0	0	1	1	0	0	0	2	1	0	0	1	0	1	0	0	1	0	1	1	0	1	0	0	0
2310	2014	boys	7-9 y	non overweight	1o. tercil	0	1	23.83	2	Not schoolday	no	0	1	0	0	0	2	0	0	0	1	1	0	0	0	0	0	0	0	0	0	0	0	0	0	0	0	0	0	0	0	0	0
2312	2014	boys	7-9 y	non overweight	1o. tercil	0	1	14.84	1	Not schoolday	no	1	0	1	0	1	0	0	0	0	0	1	0	1	0	2	0	0	0	0	1	0	0	0	1	0	1	0	1	0	1	0	0
2313	2014	girls	7-9 y	non overweight	1o. tercil	3	2	19.76	2	Not schoolday	no	0	1	0	1	1	0	0	1	0	0	0	0	0	1	0	2	0	0	1	0	0	0	0	0	1	1	0	0	0	0	0	1
2314	2014	boys	7-9 y	non overweight	1o. tercil	3	2	12.34	1	Not schoolday	no	1	0	0	0	0	0	1	0	0	1	0	0	0	0	0	0	0	1	1	0	0	0	0	0	2	0	1	0	1	0	1	0
2317	2014	girls	7-9 y	non overweight	1o. tercil	2	2	25.08	2	Not schoolday	no	0	0	0	0	0	0	0	0	1	0	0	0	1	0	0	1	0	3	0	0	0	1	0	0	0	0	3	1	2	2	0	0
2320	2014	boys	10-12 y	overweight (including obesity)	1o. tercil	2	2	28.96	3	Not schoolday	no	0	0	0	0	0	0	0	0	0	0	1	2	0	0	0	3	0	0	0	0	2	0	0	0	1	1	0	0	0	0	0	0
2321	2014	boys	7-9 y	non overweight	1o. tercil	5	3	29.13	3	Not schoolday	no	2	0	1	0	1	0	0	0	1	0	0	0	1	1	1	1	1	1	0	0	0	1	0	0	0	1	1	0	0	0	0	0
2322	2014	boys	7-9 y	non overweight	1o. tercil	0	1	19.6	2	Not schoolday	no	1	0	0	1	0	1	0	1	0	2	0	0	0	0	0	0	0	0	0	0	0	0	0	0	0	0	0	0	0	0	0	0
2323	2014	girls	7-9 y	overweight (including obesity)	1o. tercil	0	1	17.9	2	Not schoolday	no	0	0	0	1	0	0	0	1	0	0	1	0	0	0	0	0	0	0	0	0	0	1	0	0	0	0	0	0	0	0	2	0
2324	2014	boys	10-12 y	overweight (including obesity)	1o. tercil	5	3			Not schoolday	no	1	0	0	2	0	0	0	0	0	0	2	1	0	0	0	1	1	3	1	0	1	0	1	1	2	1	0	0	0	0	0	0
2325	2014	girls	7-9 y	overweight (including obesity)	1o. tercil	1	1			Not schoolday	no	1	0	0	0	0	0	0	0	0	0	0	0	0	0	0	1	0	1	0	0	0	0	0	1	0	0	3	1	0	0	0	0
2326	2014	girls	7-9 y	overweight (including obesity)	1o. tercil	2	2	14.25	1	Not schoolday	no	0	0	0	0	1	1	0	0	0	0	1	0	0	0	0	0	0	0	0	0	0	0	0	0	0	2	0	0	0	0	0	0
2327	2014	boys	10-12 y	non overweight	1o. tercil	5	3	25.3	2	Not schoolday	no	1	0	0	1	1	1	0	0	0	0	2	1	1	0	0	1	0	1	1	0	0	0	0	0	3	0	1	0	1	0	0	0
2328	2014	boys	7-9 y	non overweight	1o. tercil	2	2	12.25	1	Not schoolday	no	0	0	0	1	0	0	0	1	0	0	0	0	0	0	0	0	0	1	1	0	0	1	0	0	0	0	1	0	0	0	1	1
2329	2014	boys	7-9 y	non overweight	1o. tercil	4	3	49.25	3	Not schoolday	no	1	0	0	0	0	0	0	0	1	0	0	0	0	0	0	0	0	0	0	0	0	0	0	0	0	1	0	1	0	0	0	0
2330	2014	boys	10-12 y	overweight (including obesity)	1o. tercil	4	3	29.13	3	Not schoolday	no	0	0	0	0	0	0	0	1	1	0	0	0	0	0	0	2	0	0	0	0	2	0	0	0	1	0	0	0	0	0	0	0
2333	2014	boys	7-9 y	non overweight	1o. tercil	0	1	18.39	2	Not schoolday	no	3	1	0	0	2	0	0	0	0	0	3	0	1	1	0	2	1	0	0	0	1	2	0	0	0	0	2	0	0	0	0	0
2334	2014	girls	7-9 y	overweight (including obesity)	1o. tercil	0	1	22.63	2	Not schoolday	no	2	2	0	0	0	0	0	0	0	0	1	1	0	0	1	1	0	2	0	0	0	2	0	0	0	0	0	0	0	0	0	0
2335	2014	boys	7-9 y	overweight (including obesity)	1o. tercil	2	2	11.65	1	Not schoolday	no	0	0	0	0	0	0	0	1	0	0	0	1	0	0	0	1	0	1	0	0	0	0	0	0	0	0	0	0	0	0	0	0
2336	2014	boys	7-9 y	non overweight	1o. tercil	1	1	47.51	3	Not schoolday	no	0	0	0	0	0	0	0	0	1	2	1	0	1	0	2	1	0	1	1	2	0	1	0	1	1	1	0	0	1	0	0	0
2337	2014	boys	10-12 y	overweight (including obesity)	1o. tercil	4	3	19.98	2	Not schoolday	no	1	0	0	1	1	0	1	0	0	0	1	1	0	0	0	1	0	2	0	0	1	0	1	0	3	0	1	1	1	1	0	0
2338	2014	boys	7-9 y	non overweight	1o. tercil	1	1	12.9	1	Not schoolday	no	1	0	0	0	0	0	0	0	0	0	1	0	0	1	0	1	0	0	0	0	0	0	0	0	0	0	1	1	0	0	0	0
2339	2014	girls	10-12 y	non overweight	1o. tercil	0	1			Not schoolday	no	1	1	1	0	0	1	0	0	0	0	2	0	0	0	0	2	0	0	0	0	0	0	0	0	0	0	1	0	0	0	0	0
2340	2014	boys	7-9 y	overweight (including obesity)	1o. tercil	0	1			Not schoolday	no	0	0	0	0	0	0	0	0	1	0	0	0	0	0	0	1	0	0	0	0	0	0	1	0	1	1	0	0	0	0	0	1
2341	2014	boys	10-12 y	non overweight	1o. tercil	3	2	8.5	1	Not schoolday	no	0	0	0	0	0	0	0	0	0	1	0	2	0	1	0	2	0	1	0	0	0	1	0	0	1	0	2	0	0	1	0	0
2342	2014	girls	7-9 y	non overweight	1o. tercil	3	2	41.57	3	Not schoolday	no	1	0	1	0	0	0	0	0	1	0	1	1	0	0	2	0	1	2	0	0	0	0	0	3	1	0	2	0	0	0	0	1
2344	2014	boys	7-9 y	non overweight	1o. tercil	0	1			Not schoolday	no	1	0	0	0	0	0	1	0	0	0	1	0	0	0	0	1	0	0	0	0	0	0	0	0	1	0	1	0	0	1	0	0
2345	2014	boys	10-12 y	non overweight	1o. tercil	3	2	48.36	3	Not schoolday	no	2	1	1	0	2	0	2	0	0	0	2	0	0	0	2	0	0	0	2	0	0	0	0	1	0	0	0	0	0	0	0	0
2346	2014	boys	7-9 y	non overweight	1o. tercil	0	1	11.62	1	Not schoolday	no	1	1	1	0	0	0	0	1	0	0	1	0	0	0	0	2	0	0	0	0	0	0	0	0	0	0	0	0	0	1	0	1
2347	2014	girls	7-9 y	non overweight	1o. tercil	4	3	48.31	3	Not schoolday	no	1	0	0	0	1	0	1	0	0	0	0	1	0	0	0	2	0	0	0	0	0	0	2	1	1	0	0	0	1	0	0	1
2351	2014	boys	7-9 y	non overweight	1o. tercil	0	1			Not schoolday	no	1	0	0	0	0	0	0	0	0	0	1	1	0	0	0	1	0	0	0	0	0	1	0	0	0	0	2	0	0	0	0	0
2352	2014	girls	7-9 y	non overweight	1o. tercil	1	1	25.58	2	Not schoolday	no	2	0	0	0	0	0	0	0	0	0	1	1	0	0	0	3	0	1	1	0	1	0	0	0	3	0	0	0	0	0	0	0
2354	2014	boys	10-12 y	overweight (including obesity)	1o. tercil	2	2	12.76	1	Not schoolday	no	1	0	0	0	0	0	0	0	0	0	1	0	0	0	0	0	0	0	0	0	0	1	0	0	0	0	2	0	0	2	0	1
2355	2014	girls	7-9 y	overweight (including obesity)	1o. tercil	1	1	35.49	3	Not schoolday	no	1	1	1	0	0	0	0	1	0	0	1	1	0	0	1	1	0	0	0	0	0	0	0	0	0	1	2	0	0	0	0	1
2356	2014	boys	7-9 y	overweight (including obesity)	1o. tercil	1	1	16.23	2	Not schoolday	no	1	1	0	0	1	2	1	1	1	1	1	0	1	0	0	1	0	1	1	0	0	0	0	0	0	1	0	0	0	0	0	0
2357	2014	girls	7-9 y	non overweight	1o. tercil	0	1			Not schoolday	no	1	0	0	0	0	0	0	0	0	0	1	0	0	0	0	1	0	0	0	0	0	1	0	0	0	2	0	0	0	0	0	1
2359	2014	boys	10-12 y	non overweight	1o. tercil	1	1	32.52	3	Not schoolday	no	0	0	0	0	0	0	0	0	0	0	1	0	0	0	0	0	0	0	0	0	0	1	1	0	0	0	2	1	0	0	0	0
2360	2014	boys	10-12 y	non overweight	1o. tercil	2	2	13.2	1	Not schoolday	no	2	0	0	0	0	1	1	0	0	0	2	0	0	0	0	1	0	0	1	0	0	1	0	0	0	0	1	0	0	0	0	0
2361	2014	girls	10-12 y	non overweight	1o. tercil	0	1	48.25	3	Not schoolday	no	0	0	0	0	0	0	0	0	0	0	2	0	0	0	1	0	0	0	0	0	0	1	0	0	0	0	2	0	0	0	0	0
2363	2014	girls	7-9 y	overweight (including obesity)	1o. tercil	1	1	24.78	2	Not schoolday	no	2	1	0	2	2	0	0	1	1	2	0	0	0	0	0	0	1	0	0	0	0	0	0	1	0	1	1	0	0	1	0	0
2365	2014	boys	10-12 y	non overweight	1o. tercil	8	3			Not schoolday	no	1	0	0	0	2	0	0	1	0	0	1	0	0	0	1	2	0	4	0	0	0	1	0	0	0	0	0	0	0	0	0	0
2366	2014	girls	7-9 y	non overweight	1o. tercil	0	1	43.5	3	Not schoolday	no	4	0	0	0	1	0	0	0	0	0	0	0	2	0	0	0	0	0	0	0	0	0	0	0	2	0	0	0	0	0	0	1
2369	2014	boys	7-9 y	non overweight	1o. tercil	3	2	38.83	3	Not schoolday	no	2	0	1	0	2	0	0	0	0	2	1	0	2	0	2	0	0	0	1	0	0	0	0	0	0	3	0	0	0	0	0	1
2370	2014	boys	7-9 y	non overweight	1o. tercil	2	2	12.1	1	Not schoolday	no	2	0	0	0	2	2	0	0	0	0	0	0	0	0	0	1	0	0	0	0	0	0	1	0	0	0	0	0	0	0	0	1
2372	2014	girls	7-9 y	non overweight	1o. tercil	2	2	6.85	1	Not schoolday	no	0	0	0	0	0	0	0	0	0	0	2	0	0	0	0	0	0	0	1	0	0	0	0	1	0	0	0	1	0	0	0	0
2373	2014	boys	10-12 y	non overweight	1o. tercil	2	2	20.75	2	Not schoolday	no	0	0	0	0	0	0	0	0	2	0	1	1	0	0	1	2	0	2	0	0	0	0	2	1	1	4	1	0	1	0	0	0
2374	2014	girls	10-12 y	overweight (including obesity)	1o. tercil	6	3			Not schoolday	no	1	0	0	0	1	0	0	0	0	0	1	0	0	0	0	2	0	0	0	0	0	1	0	0	0	2	0	1	0	1	0	1
2375	2014	girls	7-9 y	overweight (including obesity)	1o. tercil	0	1			Not schoolday	no	1	0	0	0	0	1	0	0	0	0	0	0	0	1	1	1	0	0	0	0	0	0	0	0	0	0	0	0	0	0	0	0
2377	2014	boys	7-9 y	overweight (including obesity)	1o. tercil	1	1			Not schoolday	no	1	0	0	0	1	0	0	0	0	0	1	0	0	0	0	1	0	0	0	0	0	1	0	0	0	0	0	0	0	0	0	0
2378	2014	boys	10-12 y	overweight (including obesity)	1o. tercil	1	1	27.3	3	Not schoolday	no	0	0	0	0	0	0	0	0	0	0	1	0	0	0	0	0	0	0	0	0	0	0	0	0	0	0	2	0	2	0	0	0
2379	2014	girls	10-12 y	overweight (including obesity)	1o. tercil	0	1	26.95	3	Not schoolday	no	2	0	0	0	2	0	0	0	0	0	1	0	1	0	0	1	0	0	0	0	0	1	0	0	0	0	2	0	0	0	0	0
2382	2014	boys	10-12 y	overweight (including obesity)	3o. tercil	0	1	34.4	3	Schoolday	no	2	0	0	0	1	0	0	0	0	0	0	2	0	0	0	1	0	1	0	0	0	0	0	1	1	0	0	0	0	0	0	1
2383	2014	boys	7-9 y	overweight (including obesity)	3o. tercil	8	3			Schoolday	no	1	0	0	1	1	0	0	0	0	0	1	0	0	0	2	1	0	0	0	0	0	1	0	0	0	0	1	0	0	0	0	0
2385	2014	girls	10-12 y	non overweight	3o. tercil	3	2	38.32	3	Schoolday	no	2	0	1	0	2	0	0	0	0	0	0	1	0	1	1	1	0	0	0	0	1	1	0	1	0	1	1	1	0	1	0	0
2388	2014	boys	10-12 y	overweight (including obesity)	3o. tercil	2	2	12.75	1	Schoolday	no	1	0	0	0	1	0	0	0	0	0	2	2	0	1	0	3	1	1	1	0	0	0	0	0	2	0	2	0	0	0	0	0
2390	2014	girls	10-12 y	non overweight	3o. tercil	2	2	37.47	3	Schoolday	no	2	2	0	0	0	0	0	0	0	0	2	1	1	0	1	1	0	0	0	0	1	0	1	2	1	1	0	0	0	0	0	1
2391	2014	girls	10-12 y	overweight (including obesity)	3o. tercil	5	3	12.36	1	Schoolday	no	0	0	0	0	0	0	0	1	0	0	1	1	0	0	1	2	0	0	0	0	1	1	1	0	0	2	0	0	0	1	0	0
2392	2014	boys	7-9 y	non overweight	3o. tercil	5	3	20.88	2	Schoolday	no	0	0	0	0	0	0	0	0	1	0	0	0	1	0	0	2	0	2	0	0	0	0	0	0	1	0	0	0	0	0	0	0
2393	2014	boys	10-12 y	overweight (including obesity)	3o. tercil	4	3	33.55	3	Schoolday	no	1	0	0	0	1	0	0	0	1	0	0	0	0	0	0	0	1	0	0	0	0	1	0	1	1	0	0	1	0	0	0	0
2394	2014	boys	7-9 y	overweight (including obesity)	3o. tercil	0	1	33.57	3	Schoolday	no	0	0	0	1	0	0	0	3	0	2	2	1	0	0	0	1	0	1	1	0	0	1	0	1	0	1	1	0	0	0	0	0
2395	2014	boys	10-12 y	overweight (including obesity)	3o. tercil	2	2	9.03	1	Schoolday	no	2	2	0	0	2	0	0	0	0	0	1	4	0	0	0	1	0	1	0	0	0	0	0	0	1	3	0	0	0	0	0	0
2397	2014	girls	10-12 y	non overweight	3o. tercil	3	2	9.8	1	Schoolday	no	0	1	0	0	0	0	0	2	0	0	0	0	0	0	2	0	0	1	0	0	0	1	0	0	0	0	0	0	0	0	0	1
2398	2014	girls	7-9 y	non overweight	3o. tercil	3	2	18.38	2	Schoolday	no	2	0	0	0	0	0	0	0	0	0	2	0	0	0	3	1	0	0	0	0	0	0	0	0	0	1	0	0	0	0	0	0
2399	2014	girls	10-12 y	overweight (including obesity)	3o. tercil	4	3	28.8	3	Schoolday	no	0	2	0	1	1	0	0	0	1	1	1	2	0	0	3	2	0	0	0	0	0	0	0	0	0	4	0	0	1	0	1	0
2401	2014	boys	7-9 y	non overweight	3o. tercil	1	1	9.33	1	Schoolday	no	1	0	0	0	1	0	0	0	0	0	0	0	0	0	0	1	0	0	0	0	0	1	0	0	0	1	1	0	0	0	0	2
2402	2014	girls	7-9 y	overweight (including obesity)	3o. tercil	0	1	11.96	1	Schoolday	no	0	0	0	1	1	0	0	0	0	0	0	1	1	0	1	0	0	0	0	0	0	0	0	0	0	0	0	0	0	0	0	0
2403	2014	boys	7-9 y	overweight (including obesity)	3o. tercil	4	3	25.22	2	Schoolday	no	2	0	0	0	0	1	0	0	0	0	2	0	0	0	0	2	0	2	0	0	0	0	0	0	1	1	0	0	0	0	0	0
2404	2014	boys	10-12 y	non overweight	3o. tercil	3	2	27.1	3	Schoolday	no	0	1	1	2	0	1	1	1	0	1	0	1	1	1	1	1	0	1	0	1	1	1	1	1	0	1	1	0	0	0	0	0
2405	2014	boys	7-9 y	overweight (including obesity)	3o. tercil	1	1	20.45	2	Schoolday	no	0	0	0	0	0	0	0	1	0	0	0	1	0	0	0	0	0	0	0	0	0	0	0	1	0	1	0	0	0	0	0	1
2406	2014	girls	7-9 y	overweight (including obesity)	3o. tercil	0	1			Schoolday	no	1	0	0	0	1	0	0	1	0	0	0	0	0	0	0	3	0	1	0	0	0	0	0	1	0	1	0	0	0	0	0	0
2409	2014	girls	10-12 y	overweight (including obesity)	3o. tercil	2	2	12.91	1	Schoolday	no	0	0	0	0	0	0	0	0	1	0	0	0	1	0	2	2	0	0	0	0	1	0	1	0	0	2	0	0	0	0	0	0
2412	2014	girls	10-12 y	overweight (including obesity)	3o. tercil	4	3	36.62	3	Schoolday	no	1	0	0	2	0	0	0	0	0	0	2	1	0	0	1	3	1	0	0	0	1	1	1	0	1	0	0	0	0	0	0	0
2413	2014	girls	10-12 y	non overweight	3o. tercil	3	2	30.89	3	Schoolday	no	2	2	0	0	2	0	0	0	0	0	2	0	0	0	1	2	0	0	1	1	0	0	0	1	1	1	0	1	0	0	0	0
2414	2014	girls	7-9 y	non overweight	3o. tercil	3	2	8.6	1	Schoolday	no	0	1	0	0	1	0	0	0	0	0	1	0	0	0	1	0	0	0	0	0	0	0	0	0	1	0	0	1	0	0	0	1
2415	2014	girls	10-12 y	non overweight	3o. tercil	0	1	15.58	2	Schoolday	no	0	0	0	0	0	0	0	0	0	0	0	0	0	0	1	2	1	0	0	0	0	0	0	0	1	2	0	0	0	1	0	0
2416	2014	girls	7-9 y	non overweight	3o. tercil	1	1	11.56	1	Schoolday	no	2	0	1	0	1	0	0	0	0	1	0	0	0	0	1	1	0	0	0	0	0	1	0	1	0	0	0	1	0	0	0	0
2417	2014	boys	10-12 y	non overweight	3o. tercil	0	1			Schoolday	no	2	0	0	0	2	0	0	0	0	0	2	0	0	0	0	1	0	0	0	0	0	0	0	0	1	0	0	0	0	0	0	0
2419	2014	girls	10-12 y	non overweight	3o. tercil	0	1	17.73	2	Schoolday	no	1	0	0	0	1	1	1	0	1	1	1	0	0	1	1	2	0	0	1	0	0	1	0	0	1	1	1	1	1	0	0	1
2420	2014	girls	7-9 y	non overweight	3o. tercil	6	3	32.7	3	Schoolday	no	0	0	0	0	0	0	0	0	0	0	1	1	0	1	1	2	0	3	0	0	0	0	2	3	1	1	1	1	0	0	0	0
2421	2014	boys	7-9 y	non overweight	3o. tercil	1	1			Schoolday	no	1	0	0	0	1	0	0	0	0	0	0	0	1	0	0	1	1	0	0	0	0	0	0	0	1	0	0	0	0	0	1	0
2423	2014	boys	10-12 y	non overweight	3o. tercil	6	3	40.4	3	Schoolday	no	1	1	1	1	1	0	0	0	0	1	0	1	1	0	2	1	0	1	0	0	0	1	0	0	0	0	1	0	1	1	0	0
2424	2014	boys	10-12 y	overweight (including obesity)	3o. tercil	2	2	12.4	1	Schoolday	no	0	0	0	0	0	0	0	1	0	0	0	0	0	0	0	2	0	0	0	0	0	0	0	0	1	0	1	0	0	0	0	0
2425	2014	boys	7-9 y	non overweight	3o. tercil	0	1			Schoolday	no	2	0	0	0	1	0	0	1	0	0	0	0	0	0	0	2	0	0	0	0	0	0	0	0	0	0	0	0	0	0	0	0
2426	2014	boys	10-12 y	overweight (including obesity)	3o. tercil	3	2	15.6	2	Schoolday	no	1	1	0	0	1	0	0	0	0	0	2	0	0	0	1	1	0	0	0	0	0	1	1	0	0	1	1	0	0	0	0	0
2427	2014	girls	7-9 y	non overweight	3o. tercil	4	3	34.37	3	Schoolday	no	1	0	1	1	1	0	0	0	0	0	1	1	0	0	2	1	0	0	0	1	0	0	0	0	1	2	0	0	0	0	0	0
2428	2014	boys	7-9 y	non overweight	3o. tercil	5	3	7.2	1	Schoolday	no	1	0	1	0	0	0	0	1	0	0	1	1	0	0	0	1	0	0	0	0	0	0	0	0	0	1	0	0	0	0	0	0
2429	2014	boys	10-12 y	non overweight	3o. tercil	1	1	19.1	2	Schoolday	no	0	0	0	1	0	0	0	1	0	0	1	0	0	1	0	1	0	0	0	0	0	1	0	1	0	1	0	0	0	0	0	1
2432	2014	boys	7-9 y	non overweight	3o. tercil	3	2	4.65	1	Schoolday	no	0	0	0	0	0	0	0	0	0	0	1	1	1	0	0	1	0	0	0	0	0	0	2	0	0	0	1	1	0	1	0	1
2433	2014	boys	10-12 y	non overweight	3o. tercil	5	3	40.52	3	Schoolday	no	2	1	1	0	0	0	0	0	0	0	2	1	0	0	0	2	0	0	0	0	0	0	0	2	0	2	1	0	0	0	0	0
2434	2014	girls	10-12 y	non overweight	3o. tercil	2	2	7.36	1	Schoolday	no	1	0	0	0	1	0	0	0	0	0	1	0	0	0	1	0	0	2	0	0	0	1	1	0	0	1	0	0	0	1	0	0
2435	2014	boys	7-9 y	overweight (including obesity)	3o. tercil	3	2	4.8	1	Schoolday	no	2	0	0	0	1	0	0	0	0	0	2	0	1	0	0	1	0	0	0	0	0	0	0	0	0	0	0	1	0	1	0	0
2436	2014	boys	7-9 y	non overweight	3o. tercil	2	2			Schoolday	no	1	0	0	0	0	0	0	0	0	0	1	0	0	0	0	1	0	1	1	0	0	2	0	0	0	0	0	0	0	0	0	0
2437	2014	girls	7-9 y	non overweight	3o. tercil	0	1			Schoolday	no	0	0	0	0	1	0	0	2	0	0	0	0	0	0	0	1	0	0	0	0	0	0	1	1	0	0	0	0	0	0	0	1
2438	2014	boys	7-9 y	non overweight	1o. tercil	3	2	14.75	1	Schoolday	no	2	0	0	0	1	0	0	0	0	0	2	0	0	0	0	2	0	0	0	0	0	1	0	0	0	0	0	1	0	0	0	0
2439	2014	girls	7-9 y	overweight (including obesity)	1o. tercil	5	3	48.53	3	Schoolday	no	2	0	2	0	1	1	0	0	2	0	1	1	2	0	0	1	0	0	1	0	0	1	1	0	0	2	1	0	0	0	0	0
2440	2014	boys	7-9 y	non overweight	1o. tercil	0	1	41.76	3	Schoolday	no	0	0	0	1	1	0	0	1	0	1	0	0	0	1	1	0	0	0	1	1	0	0	0	0	0	0	0	0	0	0	0	0
2441	2014	boys	7-9 y	non overweight	1o. tercil	3	2	37.19	3	Schoolday	yes	2	0	0	0	2	0	0	0	0	0	2	0	0	0	0	1	0	0	2	0	0	0	2	0	0	0	0	1	0	0	0	0
2442	2014	girls	7-9 y	non overweight	1o. tercil	4	3	32.84	3	Schoolday	yes	2	0	0	0	2	1	0	0	0	0	1	0	0	0	3	1	0	0	0	0	0	0	0	0	0	3	0	0	0	0	0	1
2443	2014	girls	7-9 y	overweight (including obesity)	1o. tercil	1	1	17.1	2	Schoolday	yes	1	0	0	0	1	0	0	0	0	0	1	0	0	0	2	2	0	0	0	0	0	1	0	0	0	3	0	0	1	1	0	0
2444	2014	boys	7-9 y	overweight (including obesity)	1o. tercil	1	1	44.88	3	Schoolday	yes	2	2	1	1	2	1	0	1	0	0	0	0	1	0	1	3	0	1	1	0	2	0	0	1	0	1	0	0	0	0	0	0
2445	2014	boys	7-9 y	overweight (including obesity)	1o. tercil	7	3	49.06	3	Schoolday	no	0	0	0	0	0	0	0	2	0	0	0	0	0	0	0	1	0	0	0	0	0	0	0	0	1	0	0	1	0	0	0	0
2447	2014	girls	7-9 y	non overweight	1o. tercil	6	3	30.88	3	Schoolday	no	2	0	0	0	1	0	0	0	0	0	2	0	0	0	0	2	0	0	0	0	0	0	0	0	2	0	0	1	0	0	0	0
2448	2014	girls	7-9 y	overweight (including obesity)	1o. tercil	7	3	36.49	3	Schoolday	no	0	1	0	1	0	0	1	0	0	0	0	0	0	0	1	0	0	0	1	0	0	0	0	0	1	2	0	0	0	0	0	0
2449	2014	girls	7-9 y	overweight (including obesity)	1o. tercil	4	3	26.33	3	Schoolday	no	0	0	0	0	0	0	0	0	1	0	1	0	0	0	0	1	0	0	0	0	0	1	0	0	0	1	0	0	1	1	0	0
2450	2014	girls	7-9 y	non overweight	1o. tercil	2	2	11.23	1	Schoolday	yes	2	0	0	0	2	0	0	0	0	0	2	2	0	0	0	2	0	0	0	0	0	0	0	0	1	2	0	0	0	0	0	0
2452	2014	boys	10-12 y	overweight (including obesity)	1o. tercil	3	2	18.33	2	Schoolday	no	0	0	0	0	1	1	0	0	0	0	1	0	0	0	0	2	0	0	0	0	0	0	0	0	0	0	0	0	0	0	0	1
2453	2014	girls	10-12 y	overweight (including obesity)	1o. tercil	3	2	14.86	1	Schoolday	no	1	0	1	0	1	0	0	0	0	0	1	0	0	0	0	2	0	0	0	0	0	0	0	1	0	1	2	1	0	0	0	0
2454	2014	girls	10-12 y	non overweight	1o. tercil	6	3	36.64	3	Schoolday	no	1	0	0	0	1	0	0	0	1	0	1	0	0	0	0	2	0	0	0	1	0	1	0	0	1	0	2	0	0	0	0	0
2455	2014	girls	7-9 y	overweight (including obesity)	1o. tercil	3	2	34.03	3	Schoolday	yes	0	0	0	0	2	2	0	0	0	0	1	0	0	0	0	2	1	0	0	0	0	0	0	0	0	1	0	0	0	0	0	0
2456	2014	girls	10-12 y	non overweight	1o. tercil	4	3	50.66	3	Schoolday	no	1	0	0	0	0	0	0	0	1	0	1	0	0	0	0	1	0	0	0	0	0	1	0	0	1	1	0	0	0	0	0	1
2457	2014	girls	10-12 y	non overweight	1o. tercil	1	1	16.23	2	Schoolday	yes	0	0	0	0	0	0	0	0	0	0	0	0	0	0	0	2	0	0	2	0	0	0	0	1	1	1	0	0	0	0	0	0
2458	2014	girls	7-9 y	non overweight	1o. tercil	0	1	11.04	1	Schoolday	no	0	0	0	1	0	0	0	0	0	0	1	0	0	0	0	0	0	0	0	0	0	1	0	0	0	1	0	0	0	0	0	0
2459	2014	boys	7-9 y	non overweight	1o. tercil	1	1	12.05	1	Schoolday	yes	0	0	0	1	0	0	0	2	0	0	0	0	0	0	1	0	0	0	1	0	0	0	0	0	0	0	0	0	0	0	0	1
2461	2014	boys	7-9 y	non overweight	1o. tercil	3	2	39.71	3	Schoolday	yes	0	1	0	0	1	1	1	1	1	1	0	1	1	0	0	2	0	1	0	0	1	0	1	0	1	0	1	1	0	0	0	0
2462	2014	boys	7-9 y	overweight (including obesity)	1o. tercil	0	1	34.1	3	Schoolday	no	1	0	0	0	2	0	0	1	0	2	0	1	0	0	1	0	0	1	0	0	0	0	0	1	2	0	1	0	0	0	0	1
2463	2014	boys	7-9 y	non overweight	1o. tercil	1	1			Schoolday	yes	0	0	0	0	0	0	0	2	0	0	0	0	0	0	1	0	0	1	0	0	0	0	0	0	0	0	0	0	0	0	0	0
2464	2014	boys	7-9 y	overweight (including obesity)	1o. tercil	2	2	37.21	3	Schoolday	yes	0	4	4	2	0	0	0	0	0	0	1	0	0	0	2	1	0	1	1	0	0	0	0	0	0	0	0	0	0	0	0	0
2465	2014	boys	7-9 y	overweight (including obesity)	1o. tercil	8	3			Schoolday	yes	1	0	1	0	1	0	0	0	0	0	1	0	0	0	1	3	0	2	0	0	0	0	0	2	4	1	0	2	0	0	0	0
2466	2014	girls	7-9 y	non overweight	1o. tercil	1	1	11.26	1	Schoolday	no	1	0	0	0	0	0	1	0	0	0	0	1	0	0	2	3	0	2	0	0	0	2	0	0	1	1	0	0	0	0	0	0
2468	2014	girls	10-12 y	overweight (including obesity)	1o. tercil	0	1	13.46	1	Schoolday	yes	2	2	0	0	0	0	0	0	0	2	2	0	0	0	0	2	0	0	0	0	0	0	1	0	1	0	0	0	0	0	0	1
2469	2014	boys	7-9 y	overweight (including obesity)	1o. tercil	0	1			Schoolday	no	1	0	0	0	1	0	0	0	0	0	1	0	0	0	1	0	0	0	0	0	0	0	0	0	0	0	0	0	0	0	0	0
2470	2014	girls	7-9 y	non overweight	1o. tercil	1	1	15.56	2	Schoolday	yes	1	0	0	0	0	0	0	0	2	0	0	0	0	0	0	2	0	0	0	0	0	2	1	0	1	3	0	0	0	0	0	0
2471	2014	boys	7-9 y	overweight (including obesity)	1o. tercil	1	1	44.99	3	Schoolday	yes	2	1	2	0	0	0	0	0	0	0	1	0	0	0	1	1	0	0	0	0	0	1	0	0	0	0	0	0	0	0	0	0
2472	2014	girls	7-9 y	non overweight	1o. tercil	0	1			Schoolday	no	2	0	1	0	2	0	0	0	0	0	0	0	0	0	2	0	0	0	0	0	0	0	0	0	0	0	0	0	0	0	0	0
2474	2014	girls	7-9 y	non overweight	1o. tercil	2	2	41.7	3	Schoolday	yes	0	1	0	0	0	0	0	0	1	0	1	0	0	0	0	1	0	1	1	0	0	0	0	0	4	0	1	0	0	0	0	0
2475	2014	boys	7-9 y	overweight (including obesity)	1o. tercil	2	2	17.57	2	Schoolday	no	1	0	0	0	0	0	0	1	0	0	2	0	0	0	0	1	0	0	1	0	1	0	0	0	1	1	1	1	0	0	0	0
2476	2014	boys	7-9 y	non overweight	1o. tercil	2	2	16.53	2	Schoolday	yes	1	0	0	0	1	0	0	0	0	0	0	0	0	0	0	4	1	0	0	0	0	0	1	0	2	0	0	0	0	0	0	0
2477	2014	boys	7-9 y	non overweight	1o. tercil	3	2	37.1	3	Schoolday	yes	2	0	0	0	2	0	0	0	0	0	1	0	0	0	0	2	0	2	1	0	1	2	0	1	2	1	1	0	0	1	0	1
2478	2014	boys	7-9 y	non overweight	1o. tercil	0	1	20.61	2	Schoolday	yes	1	0	0	0	1	1	0	0	0	0	1	0	0	0	0	0	0	0	0	0	0	0	0	0	3	0	0	0	0	0	0	0
2479	2014	boys	7-9 y	overweight (including obesity)	1o. tercil	0	1			Schoolday	no	1	0	0	2	0	0	0	0	0	0	1	1	0	0	0	2	0	0	0	0	1	0	0	0	2	0	0	0	0	0	0	0
2480	2014	boys	10-12 y	non overweight	1o. tercil	0	1			Schoolday	yes	1	0	1	0	0	0	1	0	0	0	0	0	0	0	0	0	0	0	0	0	0	0	1	0	0	0	0	0	0	0	0	0
2481	2014	girls	7-9 y	non overweight	1o. tercil	0	1	21.62	2	Schoolday	no	1	0	0	0	1	1	0	1	1	0	1	0	0	0	0	1	2	0	0	0	0	1	0	0	0	1	0	0	0	0	0	0
2483	2014	boys	7-9 y	non overweight	1o. tercil	2	2	20.23	2	Schoolday	yes	1	0	0	0	1	0	0	0	1	0	1	1	1	0	1	3	0	0	0	0	0	0	0	0	0	0	0	0	0	0	0	0
2484	2014	boys	7-9 y	overweight (including obesity)	1o. tercil	2	2	20.6	2	Schoolday	yes	1	0	0	1	0	0	0	1	1	0	1	1	0	0	0	0	0	0	0	0	0	0	0	0	0	1	0	0	0	0	0	1
2485	2014	boys	7-9 y	non overweight	1o. tercil	3	2	33.5	3	Schoolday	yes	3	0	0	1	3	2	0	1	0	0	0	1	0	0	1	1	0	0	0	0	0	0	0	0	0	0	0	1	0	0	0	1
2486	2014	girls	7-9 y	non overweight	1o. tercil	0	1	12.36	1	Schoolday	no	1	0	0	0	1	0	0	0	0	0	0	0	0	1	0	1	0	0	0	2	0	1	0	5	0	0	1	0	0	0	0	0
2487	2014	girls	7-9 y	overweight (including obesity)	1o. tercil	1	1	11.41	1	Schoolday	no	1	0	0	0	1	1	0	0	1	0	1	0	0	0	1	0	0	0	0	1	0	0	0	0	0	0	0	0	0	0	0	0
2488	2014	girls	7-9 y	non overweight	1o. tercil	0	1	10.63	1	Schoolday	yes	0	0	1	0	0	0	0	2	0	0	0	0	0	0	0	1	0	0	0	0	0	0	0	1	0	0	0	0	0	0	0	0
2490	2014	boys	7-9 y	non overweight	1o. tercil	1	1	25.88	2	Schoolday	no	0	1	0	1	0	0	0	0	0	0	0	0	0	0	0	0	0	1	0	0	0	0	1	0	1	0	0	0	1	0	0	0
2491	2014	girls	7-9 y	non overweight	1o. tercil	3	2	15.86	2	Schoolday	no	1	0	1	0	1	0	0	1	0	0	0	1	0	0	0	1	0	0	0	0	0	0	0	0	1	0	0	0	0	0	0	0
2492	2014	girls	7-9 y	non overweight	1o. tercil	2	2	27.71	3	Schoolday	no	1	0	0	0	1	0	0	0	0	0	0	0	0	0	0	1	0	0	0	0	0	1	0	0	0	1	0	0	0	0	1	0
2494	2014	boys	7-9 y	overweight (including obesity)	2o. tercil	0	1	18.06	2	Schoolday	yes	1	0	1	0	1	0	0	0	0	0	0	0	0	0	0	1	0	2	0	1	0	1	0	1	1	0	1	0	0	0	0	0
2498	2014	boys	7-9 y	overweight (including obesity)	2o. tercil	4	3	17.08	2	Not schoolday	no	0	0	0	0	0	0	1	1	1	0	3	0	0	0	0	1	1	0	0	0	0	2	2	0	2	0	2	2	0	2	0	1
2500	2014	boys	10-12 y	non overweight	2o. tercil	4	3	6.3	1	Not schoolday	no	0	0	0	1	0	0	0	0	0	0	0	0	0	0	0	0	0	0	0	0	0	0	0	0	0	0	2	0	0	1	0	2
2503	2014	boys	7-9 y	overweight (including obesity)	2o. tercil	1	1	20	2	Schoolday	yes	2	0	0	0	2	0	0	0	0	1	0	0	1	0	0	0	0	0	0	0	0	0	0	0	0	0	1	1	0	1	0	0
2505	2014	boys	10-12 y	overweight (including obesity)	2o. tercil	3	2	4.2	1	Not schoolday	no	1	0	0	0	1	0	0	0	0	0	0	0	1	1	0	2	0	0	0	0	0	2	0	0	0	1	0	0	0	0	0	0
2506	2014	girls	7-9 y	overweight (including obesity)	2o. tercil	0	1			Schoolday	no	2	2	0	0	2	0	0	0	0	0	0	0	2	0	2	0	0	1	0	0	0	0	0	0	0	2	0	0	0	0	0	0
2511	2014	girls	7-9 y	overweight (including obesity)	2o. tercil	5	3	26.81	3	Schoolday	no	1	0	0	1	1	0	0	0	0	0	0	0	0	0	1	1	0	0	0	1	0	1	0	1	0	2	0	1	0	0	0	1
2512	2014	boys	10-12 y	overweight (including obesity)	2o. tercil	2	2	7.88	1	Not schoolday	no	0	0	0	0	0	0	0	0	0	0	1	0	0	1	1	1	0	0	0	0	0	0	0	0	0	1	0	0	0	0	0	0
2514	2014	boys	10-12 y	non overweight	2o. tercil	0	1	20.46	2	Schoolday	no	0	0	0	0	0	0	0	0	0	0	0	3	0	0	0	4	0	0	0	0	0	0	0	2	4	1	0	0	0	0	0	0
2515	2014	girls	10-12 y	non overweight	2o. tercil	8	3	17.55	2	Not schoolday	no	1	1	0	0	0	0	0	0	0	0	1	0	0	0	0	3	0	0	0	0	0	3	0	0	0	0	0	0	0	0	0	0
2516	2014	boys	10-12 y	overweight (including obesity)	2o. tercil	7	3	21.3	2	Not schoolday	no	1	0	0	0	0	0	0	0	0	0	1	0	1	0	0	1	0	1	0	0	0	0	0	0	1	0	1	0	0	0	0	0
2517	2014	girls	7-9 y	non overweight	2o. tercil	1	1	8.51	1	Schoolday	yes	2	0	0	0	0	0	0	0	0	0	0	0	2	0	0	1	0	0	0	1	0	0	1	0	0	0	1	0	0	1	0	0
2518	2014	boys	7-9 y	non overweight	2o. tercil	1	1	7.79	1	Schoolday	yes	0	0	0	0	1	0	0	0	0	1	1	0	0	0	0	1	0	1	0	0	0	0	0	0	0	0	0	0	0	0	0	1
2519	2014	boys	10-12 y	non overweight	2o. tercil	5	3	46.35	3	Not schoolday	no	1	0	0	0	0	0	0	1	0	0	0	0	0	0	0	1	0	2	2	0	0	1	1	0	1	0	1	0	0	1	2	1
2520	2014	girls	10-12 y	non overweight	2o. tercil	2	2	30.78	3	Not schoolday	no	1	1	0	0	0	0	0	0	0	0	0	0	0	0	0	1	0	0	0	0	0	1	0	0	0	2	1	0	0	1	1	1
2522	2014	girls	10-12 y	non overweight	2o. tercil	0	1			Not schoolday	no	2	1	0	1	1	0	0	0	0	0	1	0	1	0	0	1	0	0	0	0	0	0	2	0	0	1	0	0	0	0	0	1
2523	2014	boys	7-9 y	overweight (including obesity)	2o. tercil	1	1	20.06	2	Not schoolday	no	1	0	0	0	1	0	0	0	0	0	0	0	0	0	0	1	0	0	0	0	0	0	0	0	0	0	1	0	0	0	0	0
2525	2014	girls	10-12 y	non overweight	2o. tercil	4	3	18.83	2	Not schoolday	no	2	1	1	0	2	2	2	0	0	0	0	2	0	0	0	0	0	2	0	0	0	0	0	0	0	0	3	2	1	0	0	1
2526	2014	boys	10-12 y	non overweight	2o. tercil	0	1	21.6	2	Not schoolday	no	1	0	0	1	1	1	0	1	0	2	1	0	0	1	0	1	0	2	0	0	0	1	0	1	1	0	2	1	0	0	0	1
2528	2014	girls	10-12 y	non overweight	2o. tercil	3	2	4.5	1	Not schoolday	no	0	0	0	0	0	0	0	0	0	0	0	0	0	0	1	1	0	0	0	0	0	0	0	0	1	1	0	1	0	0	0	1
2529	2014	boys	7-9 y	non overweight	2o. tercil	2	2	38.77	3	Not schoolday	no	2	0	0	0	2	0	0	0	0	0	0	2	0	0	0	0	0	0	0	0	0	0	0	0	0	0	0	0	0	0	0	3
2530	2014	boys	10-12 y	overweight (including obesity)	2o. tercil	1	1	11.86	1	Not schoolday	no	0	0	0	0	0	0	0	0	0	0	1	0	0	0	0	2	0	0	0	0	0	0	0	1	0	0	0	0	0	1	0	0
2532	2014	girls	7-9 y	non overweight	2o. tercil	2	2	7.4	1	Schoolday	yes	1	0	0	2	1	0	0	1	2	0	0	0	0	0	0	0	0	0	0	0	0	1	1	1	0	1	0	0	0	0	0	1
2533	2014	girls	7-9 y	non overweight	2o. tercil	0	1	15.67	2	Schoolday	yes	2	0	1	1	2	0	0	0	0	0	0	0	0	0	1	1	0	0	0	0	0	0	0	0	0	0	0	0	0	0	0	1
2534	2014	girls	7-9 y	non overweight	2o. tercil	5	3	25.36	2	Schoolday	yes	1	0	0	1	1	1	0	1	0	0	0	2	0	0	2	1	0	1	0	1	0	0	0	1	0	2	1	0	0	0	0	0
2537	2014	boys	10-12 y	non overweight	2o. tercil	2	2	11.2	1	Not schoolday	no	1	0	0	0	1	0	0	0	1	0	0	1	0	0	0	1	0	1	0	0	0	0	0	0	0	0	2	0	0	0	0	0
2538	2014	girls	10-12 y	non overweight	2o. tercil	7	3	11.75	1	Not schoolday	no	1	0	0	0	0	0	0	0	1	0	1	0	0	0	0	1	0	1	0	0	0	0	0	0	0	4	0	0	0	0	0	0
2539	2014	girls	10-12 y	non overweight	2o. tercil	2	2	40.98	3	Not schoolday	no	1	1	0	0	1	1	0	0	0	0	1	0	0	0	0	2	0	0	0	0	0	1	0	0	1	0	1	1	0	2	0	1
2540	2014	boys	7-9 y	non overweight	2o. tercil	1	1			Not schoolday	no	2	0	0	0	1	0	0	0	0	0	1	0	0	0	0	0	0	0	0	0	0	0	0	0	1	0	0	0	0	0	0	0
2541	2014	girls	7-9 y	overweight (including obesity)	2o. tercil	3	2	30.01	3	Not schoolday	no	0	0	0	1	0	0	0	0	1	0	1	0	1	0	2	2	1	2	0	0	0	0	0	4	1	1	1	0	0	1	0	1
2542	2014	boys	7-9 y	non overweight	2o. tercil	3	2	4.8	1	Not schoolday	no	0	0	0	1	0	1	0	1	0	1	0	0	0	0	0	0	0	0	0	0	0	0	0	0	0	0	0	0	1	0	0	1
2543	2014	girls	10-12 y	non overweight	2o. tercil	6	3	18.06	2	Not schoolday	no	1	0	0	0	1	0	0	1	0	2	2	1	0	0	2	0	1	2	0	0	0	1	1	2	1	1	1	1	0	1	0	0
2544	2014	boys	7-9 y	non overweight	2o. tercil	4	3	17.56	2	Not schoolday	no	3	0	0	0	0	0	0	0	0	0	2	0	0	0	0	0	0	2	0	0	0	0	1	0	0	0	3	0	0	0	0	1
2545	2014	girls	10-12 y	non overweight	2o. tercil	5	3	17.25	2	Not schoolday	no	1	0	0	0	0	1	0	0	0	1	1	1	0	0	0	1	1	1	0	0	1	0	0	0	1	1	3	2	1	1	0	0
2546	2014	boys	7-9 y	non overweight	2o. tercil	1	1	15.03	1	Not schoolday	no	0	0	0	0	0	0	0	0	0	0	1	0	0	0	0	1	0	1	0	0	0	0	0	0	0	0	1	1	0	0	0	0
2547	2014	girls	10-12 y	overweight (including obesity)	2o. tercil	6	3	22.81	2	Not schoolday	no	0	0	0	0	0	0	0	1	0	0	1	0	0	0	5	0	0	0	0	0	0	0	0	0	0	2	2	0	0	0	0	1
2548	2014	girls	10-12 y	non overweight	2o. tercil	2	2	20.61	2	Not schoolday	no	1	0	0	0	1	1	0	0	0	0	1	0	0	0	0	1	0	0	0	0	0	1	0	0	0	0	1	0	0	0	0	0
2551	2014	girls	7-9 y	non overweight	2o. tercil	8	3			Not schoolday	no	1	0	0	0	1	1	0	0	0	0	0	0	0	2	0	0	0	0	1	0	0	1	0	0	0	2	0	0	1	0	0	1
2552	2014	girls	10-12 y	overweight (including obesity)	2o. tercil	4	3	10.15	1	Not schoolday	no	2	0	0	0	2	0	0	0	0	0	1	0	0	1	0	1	0	1	0	0	0	1	1	0	1	2	0	0	0	0	0	0
2553	2014	girls	10-12 y	non overweight	2o. tercil	2	2	13.18	1	Not schoolday	no	1	0	0	0	0	0	0	1	1	0	1	1	0	0	0	1	0	0	0	0	0	0	0	1	0	0	0	0	0	0	0	0
2554	2014	boys	7-9 y	non overweight	2o. tercil	9	3	36.61	3	Not schoolday	no	0	0	0	0	0	0	0	0	1	0	1	0	0	0	1	1	0	1	1	0	0	0	1	0	0	0	1	0	0	0	0	1
2555	2014	girls	10-12 y	non overweight	2o. tercil	4	3	28.3	3	Not schoolday	no	0	1	0	1	0	0	0	0	0	0	2	1	0	0	0	1	0	0	0	0	0	0	0	0	0	2	0	0	0	0	0	1
2556	2014	girls	7-9 y	non overweight	2o. tercil	0	1			Not schoolday	no	1	1	0	0	0	1	1	0	0	0	1	0	0	0	0	2	0	0	0	0	0	2	0	0	0	1	1	0	0	1	0	0
2558	2014	boys	10-12 y	non overweight	2o. tercil	2	2	8.62	1	Not schoolday	no	0	0	0	0	0	0	0	1	0	0	0	0	0	0	0	1	0	0	0	0	0	0	0	0	1	0	1	0	0	1	0	0
2560	2014	boys	7-9 y	non overweight	2o. tercil	3	2	3.6	1	Not schoolday	no	1	0	0	0	1	0	0	0	0	1	0	0	0	0	0	0	0	0	0	0	0	0	0	0	0	0	0	1	0	1	0	0
2561	2014	boys	10-12 y	non overweight	2o. tercil	1	1			Not schoolday	no	1	0	0	0	0	0	0	0	0	0	0	0	0	0	0	2	0	0	0	0	0	0	0	0	2	2	0	0	0	1	0	0
2562	2014	girls	10-12 y	overweight (including obesity)	2o. tercil	0	1	24.33	2	Not schoolday	no	0	1	1	0	0	0	0	1	0	0	1	1	0	0	1	1	0	0	0	0	0	1	0	0	0	1	1	0	0	1	0	0
2566	2014	girls	10-12 y	overweight (including obesity)	2o. tercil	2	2	12.1	1	Not schoolday	no	1	0	1	0	0	0	2	0	0	0	2	0	0	0	0	3	0	0	0	0	0	0	0	0	1	1	1	0	0	0	0	0
2567	2014	girls	7-9 y	non overweight	2o. tercil	4	3	16.96	2	Not schoolday	no	2	0	0	0	2	0	0	0	0	0	2	0	0	0	0	0	0	0	0	0	0	1	0	0	0	0	1	1	0	1	0	1
2570	2014	boys	7-9 y	non overweight	2o. tercil	2	2	8.75	1	Not schoolday	no	1	0	0	0	1	0	0	0	0	0	1	0	0	0	1	2	0	2	0	0	0	2	0	0	0	1	0	0	1	0	0	2
2571	2014	girls	7-9 y	overweight (including obesity)	2o. tercil	7	3			Not schoolday	no	1	0	1	0	1	0	1	2	0	1	1	0	0	1	2	1	0	0	1	0	1	0	0	1	0	2	2	1	0	1	2	0
2572	2014	boys	7-9 y	non overweight	2o. tercil	0	1	14.23	1	Not schoolday	no	1	0	0	0	1	0	0	1	0	0	1	0	0	0	1	0	1	0	0	0	0	1	1	1	0	1	0	0	0	0	0	0
2576	2014	girls	10-12 y	non overweight	2o. tercil	6	3	39.52	3	Not schoolday	no	2	0	0	0	0	0	0	0	0	0	2	0	0	0	1	1	1	1	0	0	0	0	0	0	1	1	1	2	0	0	0	0
2577	2014	girls	7-9 y	overweight (including obesity)	2o. tercil	1	1	8.55	1	Not schoolday	no	1	0	0	0	0	0	0	0	0	0	0	0	0	0	0	0	0	0	0	0	0	0	0	0	1	0	2	0	0	1	0	2
2578	2014	girls	7-9 y	overweight (including obesity)	2o. tercil	0	1	12.59	1	Not schoolday	no	2	0	0	0	1	0	0	0	0	0	2	0	0	0	3	2	0	0	0	0	0	1	0	0	0	3	0	0	0	0	0	0
2579	2014	boys	7-9 y	overweight (including obesity)	2o. tercil	2	2	10.17	1	Not schoolday	no	1	0	0	0	1	0	0	0	0	0	1	0	0	1	0	1	0	1	1	0	1	0	2	0	1	1	0	0	1	1	0	1
2580	2014	boys	7-9 y	overweight (including obesity)	2o. tercil	8	3			Not schoolday	no	0	1	1	0	0	1	0	1	0	0	1	0	0	0	0	1	1	0	2	0	1	1	0	1	0	5	0	0	0	1	0	0
2581	2014	boys	10-12 y	non overweight	2o. tercil	6	3	8.4	1	Not schoolday	no	2	1	2	0	2	2	0	0	0	1	0	1	0	0	2	1	0	0	0	0	0	1	0	0	0	1	0	1	0	0	0	0
2582	2014	boys	7-9 y	non overweight	2o. tercil	2	2	45.93	3	Not schoolday	no	0	0	0	0	0	1	0	0	0	0	1	1	0	0	0	1	0	0	0	0	1	1	1	0	1	0	2	1	0	1	0	1
2583	2014	girls	7-9 y	overweight (including obesity)	2o. tercil	1	1	21.18	2	Not schoolday	no	2	0	1	0	0	1	0	0	0	0	2	1	0	0	0	1	0	0	0	0	0	0	0	0	1	0	3	1	0	1	0	0
2584	2014	girls	10-12 y	non overweight	2o. tercil	2	2	54.63	3	Not schoolday	no	2	0	2	0	2	0	0	1	0	0	2	0	0	0	0	1	0	0	0	0	0	1	0	0	0	1	2	2	0	2	0	1
2585	2014	boys	7-9 y	overweight (including obesity)	2o. tercil	2	2	18.03	2	Not schoolday	no	1	0	0	0	1	0	0	1	0	1	0	1	0	1	0	0	0	1	0	0	0	1	0	0	0	0	0	0	0	1	0	0
2586	2014	girls	7-9 y	non overweight	2o. tercil	3	2	9.68	1	Not schoolday	no	0	1	0	0	0	0	0	1	0	0	0	0	0	0	0	0	0	0	0	0	0	1	0	0	0	1	0	2	0	1	0	0
2588	2014	boys	10-12 y	non overweight	2o. tercil	7	3	12.06	1	Not schoolday	no	1	0	0	0	0	0	1	1	0	0	1	0	1	0	0	1	0	0	0	0	0	2	0	0	0	0	0	1	0	0	0	1
2590	2014	boys	10-12 y	non overweight	2o. tercil	6	3	54.8	3	Not schoolday	no	0	0	0	0	0	0	0	1	0	1	2	0	1	0	4	1	0	1	0	0	0	0	1	0	1	0	0	0	0	1	0	0
2592	2014	boys	10-12 y	non overweight	2o. tercil	12	3			Not schoolday	no	2	0	1	0	1	1	1	1	0	2	1	0	0	1	0	0	1	2	0	0	1	0	1	0	1	1	2	1	0	0	0	0
2593	2014	boys	7-9 y	non overweight	2o. tercil	9	3	18.6	2	Not schoolday	no	1	0	2	0	0	0	3	2	0	0	0	1	1	0	0	0	0	0	1	0	0	0	0	0	0	0	1	2	0	1	0	0
2594	2014	boys	10-12 y	non overweight	2o. tercil	5	3	23.28	2	Not schoolday	no	0	0	0	0	0	0	0	1	0	1	0	0	0	0	0	1	2	3	0	0	0	0	0	1	0	0	3	0	1	2	0	1
2595	2014	boys	7-9 y	overweight (including obesity)	2o. tercil	8	3	42.71	3	Not schoolday	no	0	0	0	0	0	0	0	0	1	0	2	0	0	0	0	1	0	0	0	1	0	0	0	0	0	0	3	1	0	1	0	1
2596	2014	boys	10-12 y	overweight (including obesity)	2o. tercil	3	2	4.2	1	Not schoolday	no	1	0	0	0	1	0	0	0	0	0	0	0	0	1	0	0	0	2	0	0	0	2	0	0	0	0	2	0	0	1	0	0
2597	2014	girls	10-12 y	overweight (including obesity)	2o. tercil	2	2	8.77	1	Not schoolday	no	2	0	0	0	2	0	0	0	0	2	0	0	0	0	1	3	0	0	0	0	0	1	0	0	1	0	2	0	1	0	0	1
2598	2014	boys	7-9 y	non overweight	2o. tercil	4	3	26.21	3	Not schoolday	no	1	0	0	0	1	0	0	0	0	0	1	0	0	0	0	1	0	0	0	1	1	0	0	0	1	0	1	0	0	1	0	0
2600	2014	girls	7-9 y	overweight (including obesity)	2o. tercil	4	3	7.15	1	Not schoolday	no	0	0	0	0	0	0	0	1	0	0	1	0	0	0	0	2	0	0	0	0	0	1	0	0	1	0	1	1	0	0	0	0
2601	2014	boys	10-12 y	overweight (including obesity)	2o. tercil	2	2	12.1	1	Not schoolday	no	1	0	0	0	0	1	0	1	0	0	2	0	0	0	0	2	0	0	0	0	1	2	0	0	0	1	0	0	0	0	0	0
2602	2014	girls	7-9 y	non overweight	2o. tercil	1	1	8.66	1	Not schoolday	no	1	0	0	1	1	0	0	0	0	0	0	0	0	0	0	0	1	0	0	0	0	1	0	2	0	0	0	0	0	0	0	0
2603	2014	girls	10-12 y	non overweight	2o. tercil	6	3	25.92	3	Not schoolday	no	1	1	1	0	1	0	0	1	0	0	0	0	0	0	1	1	0	0	1	0	0	0	0	0	0	1	2	1	0	0	0	0
2604	2014	girls	7-9 y	overweight (including obesity)	2o. tercil	1	1	11.23	1	Not schoolday	no	1	0	0	0	0	0	0	0	0	0	1	0	0	0	0	1	0	1	0	0	0	1	0	1	0	0	0	0	0	0	0	0
2605	2014	boys	7-9 y	non overweight	2o. tercil	3	2	16.96	2	Not schoolday	no	1	0	0	0	1	0	0	0	0	0	1	0	0	0	0	2	0	0	0	0	0	1	0	0	0	1	0	0	0	1	0	0
2606	2014	boys	7-9 y	non overweight	2o. tercil	3	2	53.11	3	Not schoolday	no	2	0	0	0	0	0	1	1	1	1	1	1	2	1	0	1	1	1	1	0	0	1	0	1	1	0	0	0	1	1	1	1
2608	2014	girls	10-12 y	non overweight	2o. tercil	3	2	19.8	2	Not schoolday	no	1	0	0	0	0	0	0	0	0	0	1	0	0	0	0	0	0	0	0	0	0	0	0	0	0	1	2	2	0	2	0	0
2609	2014	girls	7-9 y	non overweight	2o. tercil	4	3	15.31	2	Not schoolday	no	1	0	0	0	0	0	1	1	0	0	2	0	0	0	1	1	0	0	0	0	0	0	0	0	0	1	0	1	0	1	0	0
2610	2014	boys	7-9 y	overweight (including obesity)	2o. tercil	8	3	37.65	3	Not schoolday	no	0	0	0	0	0	0	0	0	2	0	0	1	2	0	1	1	0	0	0	0	0	1	0	1	0	2	1	0	0	1	0	3
2611	2014	boys	7-9 y	non overweight	2o. tercil	4	3	41.46	3	Not schoolday	no	2	1	1	0	2	1	0	0	0	2	1	0	1	0	0	1	0	2	1	0	0	0	0	2	1	1	1	0	0	0	0	1
2614	2014	boys	10-12 y	non overweight	2o. tercil	12	3			Not schoolday	no	1	0	0	0	1	1	0	1	0	1	1	1	0	0	0	0	0	0	0	0	0	0	0	1	0	0	4	2	1	1	0	0
2615	2014	girls	7-9 y	overweight (including obesity)	2o. tercil	3	2	5.2	1	Not schoolday	no	1	0	0	0	0	0	0	1	0	0	2	1	0	0	0	1	0	0	0	0	0	1	0	0	0	1	0	0	1	0	0	0
2616	2014	girls	7-9 y	non overweight	2o. tercil	1	1	63.65	3	Not schoolday	no	1	0	0	0	0	1	1	1	0	0	1	0	1	0	1	2	1	1	0	0	1	1	0	2	1	2	0	1	0	0	0	2
2620	2014	girls	10-12 y	overweight (including obesity)	2o. tercil	1	1			Not schoolday	no	0	0	0	0	0	0	0	0	1	0	1	0	0	0	0	2	0	0	0	0	0	0	0	0	2	0	0	0	0	0	0	0
2621	2014	boys	7-9 y	non overweight	2o. tercil	0	1	31.33	3	Not schoolday	no	0	0	2	2	1	0	0	0	0	0	0	0	1	0	0	2	0	0	0	0	0	0	1	0	1	1	1	1	0	0	0	1
2622	2014	boys	10-12 y	overweight (including obesity)	2o. tercil	5	3	8.76	1	Not schoolday	no	0	0	0	1	0	0	0	1	0	0	1	0	0	0	1	1	0	1	0	0	0	1	0	1	0	0	1	1	1	1	0	0
2623	2014	girls	10-12 y	non overweight	2o. tercil	6	3			Not schoolday	no	0	0	0	0	0	1	0	0	0	0	1	1	0	0	0	3	0	0	1	0	0	0	0	0	1	0	2	1	0	1	0	0
2624	2014	boys	10-12 y	overweight (including obesity)	2o. tercil	11	3	29.5	3	Not schoolday	no	0	2	0	0	0	0	0	0	0	0	1	0	0	0	0	2	0	0	0	0	0	1	0	0	0	0	2	0	0	2	0	0
2625	2014	boys	7-9 y	non overweight	2o. tercil	9	3	37.48	3	Schoolday	yes	0	0	0	0	0	0	0	0	0	0	0	0	0	0	0	0	0	2	1	0	0	0	0	0	0	0	1	1	0	1	0	1
2626	2014	girls	7-9 y	non overweight	2o. tercil	2	2	38.86	3	Schoolday	no	1	0	0	0	1	1	0	0	0	0	0	0	0	0	0	0	1	1	0	0	0	0	0	0	4	0	0	0	0	0	0	0
2628	2014	girls	7-9 y	non overweight	2o. tercil	0	1	19.2	2	Schoolday	no	1	1	0	1	0	0	1	1	0	1	0	0	0	0	0	0	0	0	0	0	0	0	0	0	0	0	0	0	0	0	0	0
2629	2014	girls	7-9 y	overweight (including obesity)	2o. tercil	1	1	17.48	2	Schoolday	no	1	0	1	0	0	0	1	0	0	0	0	0	0	0	0	1	0	0	0	0	0	1	0	0	0	1	0	0	0	1	0	1
2630	2014	girls	10-12 y	overweight (including obesity)	2o. tercil	1	1	13.5	1	Schoolday	no	0	0	0	0	0	0	0	0	0	0	1	0	0	0	0	0	0	0	2	0	0	0	0	0	1	1	0	0	0	1	0	0
2631	2014	girls	7-9 y	non overweight	2o. tercil	2	2	50.95	3	Schoolday	yes	1	0	2	0	1	0	0	1	0	0	1	1	0	0	0	2	0	0	0	0	0	1	0	1	1	1	0	0	0	0	0	1
2634	2014	girls	7-9 y	non overweight	2o. tercil	0	1	32.34	3	Schoolday	no	0	0	0	1	0	0	0	1	0	0	0	0	0	0	1	1	0	0	1	0	0	1	0	1	0	2	0	0	0	0	0	0
2635	2014	boys	7-9 y	overweight (including obesity)	2o. tercil	0	1			Schoolday	yes	1	0	0	0	1	0	0	0	0	0	0	0	0	0	0	1	0	0	0	0	0	1	0	0	1	0	0	0	0	0	0	0
2636	2014	girls	10-12 y	non overweight	2o. tercil	3	2	13.7	1	Schoolday	no	1	0	0	0	1	0	0	0	0	0	1	0	0	0	0	2	0	0	0	0	1	0	0	1	1	0	0	1	0	0	0	0
2637	2014	girls	7-9 y	non overweight	2o. tercil	0	1			Schoolday	yes	1	0	0	0	0	0	0	0	0	0	1	0	0	0	1	0	0	0	0	0	0	0	0	0	1	0	0	0	0	1	0	1
2638	2014	boys	10-12 y	non overweight	2o. tercil	2	2	21.13	2	Schoolday	no	0	0	0	0	0	0	0	1	0	1	1	0	0	0	0	0	1	1	0	0	0	1	0	1	0	0	1	0	0	0	0	0
2639	2014	girls	7-9 y	non overweight	2o. tercil	1	1	24.38	2	Schoolday	no	1	0	0	1	1	1	0	0	0	2	1	0	0	0	0	3	0	0	0	0	0	1	0	1	1	0	0	1	0	0	0	0
2640	2014	girls	10-12 y	overweight (including obesity)	2o. tercil	4	3	26.16	3	Schoolday	no	2	0	0	0	1	0	0	0	0	0	0	2	0	0	1	2	0	0	0	0	1	1	3	0	2	0	0	1	0	1	0	0
2642	2014	boys	7-9 y	overweight (including obesity)	2o. tercil	0	1	17.83	2	Schoolday	yes	2	0	0	0	2	0	0	0	0	0	0	2	2	0	0	0	0	0	0	0	0	0	0	0	0	0	0	0	0	0	0	0
2643	2014	boys	10-12 y	non overweight	2o. tercil	5	3	27.8	3	Schoolday	yes	0	0	0	0	0	0	0	2	0	0	0	2	1	0	0	2	0	0	0	0	0	2	0	1	0	0	0	0	0	0	0	1
2645	2014	girls	10-12 y	overweight (including obesity)	2o. tercil	5	3	22.88	2	Schoolday	no	1	0	0	0	1	0	1	0	0	0	1	0	0	0	2	0	0	0	0	0	0	0	0	0	0	0	0	0	0	1	0	0
2646	2014	boys	10-12 y	non overweight	2o. tercil	2	2	13.8	1	Schoolday	no	2	0	0	0	2	1	0	0	0	0	2	0	0	0	0	2	0	1	0	0	0	0	0	0	0	3	1	0	0	0	0	0
2648	2014	boys	10-12 y	non overweight	2o. tercil	4	3	16.16	2	Schoolday	yes	1	0	0	0	1	0	0	0	0	0	1	0	2	0	0	2	0	2	0	1	0	1	2	0	1	0	1	1	1	0	0	2
2649	2014	girls	10-12 y	non overweight	2o. tercil	0	1	34.23	3	Schoolday	yes	1	0	0	0	1	0	0	0	0	0	1	0	0	0	0	2	1	3	0	0	0	1	0	1	2	1	0	0	0	0	0	0
2650	2014	girls	10-12 y	non overweight	2o. tercil	5	3	49.47	3	Schoolday	yes	1	0	1	0	1	0	0	1	0	0	1	0	0	0	1	2	0	0	0	0	0	0	1	1	0	2	0	1	0	0	0	0
2651	2014	boys	10-12 y	non overweight	2o. tercil	2	2	16.9	2	Schoolday	no	1	0	0	0	1	1	0	0	0	0	0	0	0	0	0	1	0	1	0	0	0	0	0	1	1	0	0	0	0	0	0	0
2652	2014	boys	7-9 y	non overweight	2o. tercil	0	1			Schoolday	yes	2	0	2	0	3	1	0	0	0	0	2	0	0	0	1	0	0	0	0	0	0	0	0	0	0	0	0	0	0	0	0	0
2654	2014	girls	10-12 y	overweight (including obesity)	2o. tercil	3	2	13.3	1	Schoolday	no	1	0	0	0	0	0	0	1	0	0	1	0	0	0	1	0	1	0	0	0	0	0	0	0	1	2	0	0	0	0	0	0
2657	2014	girls	10-12 y	non overweight	2o. tercil	0	1			Schoolday	no	1	0	0	0	1	0	0	0	0	0	1	0	0	0	0	0	0	2	0	0	0	0	0	1	1	1	0	0	0	0	0	0
2658	2014	boys	7-9 y	non overweight	2o. tercil	4	3	8.6	1	Schoolday	no	2	0	0	0	2	0	0	0	0	0	1	0	0	0	0	1	0	1	0	0	0	0	0	0	0	0	1	0	0	0	0	0
2659	2014	boys	10-12 y	non overweight	2o. tercil	4	3	15.7	2	Schoolday	no	1	0	0	0	0	0	0	0	1	0	0	0	0	0	0	1	0	1	0	0	0	2	0	1	0	0	0	0	0	0	1	0
2660	2014	boys	10-12 y	non overweight	2o. tercil	0	1	31.93	3	Schoolday	yes	1	1	0	0	1	0	0	1	0	0	0	0	0	0	1	1	0	0	0	0	0	0	0	1	0	0	0	0	0	0	0	1
2661	2014	boys	7-9 y	overweight (including obesity)	2o. tercil	2	2	37.73	3	Schoolday	no	2	0	0	0	2	2	1	0	0	0	2	0	1	0	0	1	0	0	0	0	1	0	0	0	1	0	0	1	1	1	0	0
2662	2014	boys	10-12 y	non overweight	2o. tercil	0	1			Schoolday	no	0	0	0	1	2	0	0	0	0	1	1	0	0	0	0	0	0	0	0	0	0	0	0	0	0	0	1	0	0	0	0	0
2663	2014	girls	10-12 y	non overweight	2o. tercil	2	2	14.5	1	Schoolday	no	1	1	0	0	0	0	0	0	0	0	1	0	0	0	2	0	0	0	1	0	0	0	1	0	0	0	0	1	0	1	0	0
2664	2014	girls	7-9 y	non overweight	2o. tercil	4	3	20.02	2	Schoolday	no	1	0	0	0	0	1	0	0	0	1	1	0	0	0	2	1	0	1	0	0	0	0	0	0	1	1	1	1	0	1	0	0
2665	2014	boys	10-12 y	non overweight	2o. tercil	4	3	22.43	2	Schoolday	yes	1	0	0	0	1	0	0	1	0	2	0	0	0	0	2	1	0	0	0	0	0	1	0	1	1	3	1	1	0	0	0	1
2666	2014	girls	7-9 y	non overweight	2o. tercil	0	1			Schoolday	no	1	0	0	0	0	0	0	0	0	0	0	0	1	1	1	0	0	2	0	0	0	0	0	2	2	0	2	1	0	0	0	0
2667	2014	girls	7-9 y	non overweight	2o. tercil	4	3			Schoolday	no	1	1	1	0	0	1	0	1	0	0	2	0	0	2	3	1	0	0	0	0	0	0	0	0	1	3	3	1	0	0	0	1
2668	2014	boys	10-12 y	non overweight	2o. tercil	0	1	27.14	3	Schoolday	no	2	0	0	0	0	0	0	0	0	2	2	0	0	0	0	0	1	3	0	0	0	0	0	0	3	0	1	0	0	0	0	0
2669	2014	girls	7-9 y	overweight (including obesity)	2o. tercil	0	1			Schoolday	yes	0	0	0	3	1	0	0	0	0	0	1	0	0	0	1	1	0	0	0	0	0	1	0	0	0	2	0	0	0	0	0	0
2670	2014	boys	7-9 y	overweight (including obesity)	2o. tercil	2	2	27.57	3	Schoolday	no	1	0	0	1	1	0	0	0	0	0	1	1	0	0	1	1	0	0	0	0	0	1	0	0	0	0	1	1	0	0	0	0
2671	2014	girls	10-12 y	non overweight	2o. tercil	3	2	12.51	1	Schoolday	yes	0	1	1	0	1	1	0	0	0	0	1	0	0	0	2	3	0	0	0	0	0	1	0	2	0	0	0	1	0	0	0	2
2672	2014	girls	10-12 y	overweight (including obesity)	2o. tercil	3	2	13.01	1	Schoolday	no	2	0	0	0	0	0	0	0	0	1	1	0	0	1	1	1	0	0	0	0	0	0	0	0	2	0	0	0	0	0	0	1
2673	2014	girls	7-9 y	non overweight	2o. tercil	0	1			Schoolday	no	1	0	0	0	1	0	0	0	0	0	2	1	0	0	0	3	0	1	0	0	0	3	0	0	0	0	0	0	0	0	0	0
2674	2014	boys	7-9 y	non overweight	2o. tercil	1	1	73.2	3	Schoolday	yes	1	1	1	0	1	1	1	0	0	0	0	0	0	0	1	2	0	0	0	0	0	0	1	2	0	0	0	0	0	0	0	1
2675	2014	girls	7-9 y	overweight (including obesity)	2o. tercil	3	2	9.1	1	Schoolday	no	1	1	1	0	1	0	0	0	0	0	0	0	0	0	1	2	0	0	0	1	0	0	1	0	0	0	0	0	0	0	0	0
2676	2014	boys	7-9 y	overweight (including obesity)	2o. tercil	1	1	14.3	1	Schoolday	no	1	0	0	2	1	0	0	0	0	0	1	0	0	0	0	0	0	1	0	0	0	0	0	0	2	0	0	1	0	0	0	0
2679	2014	boys	10-12 y	overweight (including obesity)	3o. tercil	1	1			Schoolday	yes	0	0	0	0	1	0	0	1	0	0	0	1	0	0	0	1	0	0	0	0	0	1	0	1	0	0	0	0	0	0	0	0
2680	2014	boys	10-12 y	non overweight	3o. tercil	5	3	60.55	3	Schoolday	yes	2	0	1	0	0	0	2	0	0	0	1	0	1	0	0	0	0	0	0	0	0	0	0	1	0	0	0	1	0	1	0	0
2682	2014	boys	10-12 y	overweight (including obesity)	3o. tercil	2	2	11.8	1	Schoolday	yes	2	0	0	0	2	0	0	0	0	0	2	0	0	0	0	0	0	1	0	0	0	0	0	0	0	0	0	0	0	1	0	0
2683	2014	girls	7-9 y	non overweight	3o. tercil	1	1	6.16	1	Schoolday	no	1	0	0	1	0	0	0	0	0	0	1	0	0	0	1	1	0	0	0	0	0	0	0	0	0	0	0	0	0	0	0	0
2684	2014	girls	7-9 y	non overweight	3o. tercil	3	2	21.01	2	Schoolday	yes	1	1	1	1	1	1	0	0	0	2	1	1	0	1	3	0	1	0	1	0	0	0	0	0	1	1	0	1	1	0	0	2
2685	2014	boys	10-12 y	non overweight	3o. tercil	2	2	29.4	3	Schoolday	yes	0	0	0	0	0	0	0	1	0	0	0	0	0	0	0	0	0	2	0	0	0	0	0	1	1	0	0	0	0	0	0	1
2686	2014	girls	10-12 y	overweight (including obesity)	3o. tercil	7	3	46.74	3	Schoolday	no	1	0	0	0	1	0	0	0	1	0	1	1	0	0	1	1	0	1	0	0	0	0	0	0	0	4	0	0	1	0	0	1
2688	2014	girls	7-9 y	non overweight	3o. tercil	1	1	23.74	2	Schoolday	yes	1	1	0	0	1	0	0	1	0	0	0	0	1	1	2	1	0	1	0	0	0	0	0	0	1	2	1	0	0	1	0	0
2689	2014	girls	7-9 y	non overweight	3o. tercil	2	2	13.23	1	Schoolday	yes	1	0	0	0	1	0	0	0	1	0	1	0	0	0	0	1	0	2	0	0	0	0	0	0	1	1	0	0	0	0	0	0
2690	2014	boys	7-9 y	overweight (including obesity)	3o. tercil	9	3	35.21	3	Schoolday	yes	2	0	2	0	2	0	0	0	0	0	1	0	1	0	0	1	0	0	0	0	0	0	0	0	0	0	0	0	0	0	0	0
2691	2014	boys	7-9 y	non overweight	3o. tercil	4	3	47.14	3	Schoolday	no	0	0	0	0	0	1	0	1	1	0	0	0	0	0	1	3	0	0	0	0	0	0	0	0	1	0	0	0	0	0	0	0
2692	2014	boys	7-9 y	non overweight	3o. tercil	0	1			Schoolday	no	0	0	0	0	1	0	0	1	0	1	0	0	1	0	1	1	0	0	0	0	0	0	0	0	0	0	0	0	0	0	0	0
2693	2014	boys	7-9 y	overweight (including obesity)	3o. tercil	4	3	30.1	3	Schoolday	no	1	1	1	0	2	0	0	0	0	0	0	0	0	0	0	0	0	1	0	0	0	0	1	0	2	0	1	0	0	1	0	0
2694	2014	girls	10-12 y	overweight (including obesity)	3o. tercil	0	1	39.31	3	Schoolday	no	1	2	2	0	0	1	0	0	0	0	2	0	0	0	1	1	0	1	0	0	1	0	1	2	0	1	0	0	0	0	0	1
2695	2014	boys	10-12 y	non overweight	3o. tercil	2	2	5.16	1	Schoolday	no	2	0	0	0	2	0	0	0	0	0	0	0	0	0	0	0	0	1	2	0	0	0	0	0	0	0	0	0	0	0	0	0
2697	2014	girls	10-12 y	non overweight	3o. tercil	0	1	9.92	1	Schoolday	yes	2	1	0	0	1	0	0	0	0	0	1	0	2	0	1	1	0	0	0	0	1	0	0	0	1	0	0	0	0	0	0	0
2698	2014	girls	7-9 y	non overweight	3o. tercil	5	3			Schoolday	yes	0	0	0	1	1	2	0	1	0	0	0	0	0	0	0	2	0	0	0	0	0	1	0	0	0	1	1	1	0	0	0	1
2699	2014	girls	10-12 y	non overweight	3o. tercil	4	3	39.62	3	Schoolday	yes	1	0	0	0	0	0	0	0	0	0	1	2	0	0	1	2	0	0	0	0	0	0	0	0	2	1	0	0	0	0	0	0
2700	2014	girls	7-9 y	non overweight	3o. tercil	2	2	19.39	2	Schoolday	yes	0	0	0	0	0	0	0	2	0	0	0	0	0	0	1	0	0	0	0	0	0	0	0	0	1	2	0	1	0	2	0	0
2701	2014	girls	10-12 y	non overweight	3o. tercil	3	2	13.65	1	Schoolday	yes	2	0	0	0	0	1	0	0	0	0	2	0	0	0	1	0	0	1	0	0	0	0	0	1	1	0	2	0	0	0	0	0
2702	2014	girls	10-12 y	non overweight	3o. tercil	2	2	12.1	1	Schoolday	yes	1	0	1	0	1	0	0	0	0	0	1	1	1	0	1	2	0	0	0	0	2	0	0	1	0	2	0	0	0	0	0	0
2703	2014	boys	10-12 y	non overweight	3o. tercil	2	2			Schoolday	yes	0	0	0	0	0	0	0	0	1	0	1	0	0	0	1	3	0	0	0	0	0	0	1	0	1	0	0	0	0	0	0	0
2704	2014	boys	7-9 y	non overweight	3o. tercil	2	2	7.43	1	Schoolday	no	1	2	0	0	0	0	0	0	0	0	1	0	0	0	0	2	0	0	0	0	0	0	0	0	0	0	1	0	0	0	0	0
2705	2014	girls	10-12 y	overweight (including obesity)	3o. tercil	2	2	31.43	3	Schoolday	yes	1	0	0	0	1	0	0	0	0	1	1	0	0	0	3	0	0	0	1	0	0	0	1	1	0	1	0	1	0	1	0	0
2706	2014	girls	7-9 y	non overweight	3o. tercil	0	1			Schoolday	yes	2	0	1	0	1	0	0	0	0	0	2	0	0	0	0	2	0	0	1	0	0	0	2	0	0	1	0	0	0	0	0	0
2708	2014	boys	7-9 y	overweight (including obesity)	3o. tercil	1	1	12.05	1	Schoolday	yes	1	0	0	1	1	1	0	0	0	0	1	0	0	0	0	1	0	0	0	0	0	0	0	0	0	0	0	0	0	0	0	0
2709	2014	girls	7-9 y	overweight (including obesity)	3o. tercil	3	2	13	1	Schoolday	no	0	0	0	0	0	0	0	0	0	0	0	0	0	0	1	1	0	0	0	0	0	0	0	2	0	1	0	0	0	0	0	0
2710	2014	boys	7-9 y	non overweight	3o. tercil	1	1	19.13	2	Schoolday	yes	2	0	0	0	2	0	0	0	0	0	1	0	0	0	0	2	0	0	0	0	0	1	0	1	0	0	0	0	0	0	0	0
2711	2014	boys	7-9 y	overweight (including obesity)	3o. tercil	2	2	28.98	3	Schoolday	yes	1	2	0	0	1	1	0	1	1	0	2	0	0	0	2	1	0	0	0	0	0	1	0	0	0	0	0	0	0	0	0	0
2712	2014	girls	10-12 y	non overweight	3o. tercil	1	1	14.37	1	Schoolday	yes	0	0	0	0	0	0	0	0	0	0	0	0	0	1	0	2	0	0	0	0	0	0	0	1	0	0	0	0	1	1	0	0
2714	2014	boys	10-12 y	overweight (including obesity)	3o. tercil	4	3	40.99	3	Schoolday	no	2	0	0	0	2	0	1	0	0	0	0	0	0	0	0	1	0	0	0	0	0	0	0	0	0	2	0	0	0	0	0	0
2715	2014	girls	7-9 y	non overweight	3o. tercil	4	3	33.29	3	Schoolday	yes	0	0	0	0	0	0	0	0	1	1	0	1	1	0	0	2	1	2	0	0	1	0	0	1	0	3	1	0	0	4	0	1
2717	2014	girls	7-9 y	non overweight	3o. tercil	1	1	28.77	3	Schoolday	yes	0	0	0	0	2	1	0	0	0	2	2	2	1	0	1	1	0	2	1	0	0	0	0	0	1	0	2	1	1	0	0	0
2720	2014	boys	7-9 y	non overweight	3o. tercil	2	2	4.71	1	Schoolday	no	1	0	0	0	1	1	0	0	0	0	0	0	1	0	0	2	0	0	0	0	0	2	0	0	0	0	0	0	0	0	0	0
2721	2014	boys	10-12 y	non overweight	3o. tercil	1	1	16.59	2	Schoolday	no	1	0	0	0	1	0	0	0	1	0	1	0	0	0	1	0	0	0	1	0	0	0	0	0	0	0	1	0	0	0	0	0
2723	2014	girls	7-9 y	overweight (including obesity)	3o. tercil	1	1	18.1	2	Schoolday	yes	1	0	0	0	1	0	0	0	0	0	1	0	0	0	0	2	0	1	0	0	0	1	1	3	0	0	2	1	0	1	0	1
2724	2014	girls	7-9 y	non overweight	3o. tercil	4	3			Schoolday	no	2	0	0	0	1	0	0	0	0	0	2	1	0	0	1	0	0	1	1	0	0	0	0	0	0	2	0	0	0	0	0	1
2725	2014	girls	7-9 y	non overweight	3o. tercil	6	3	15.23	2	Schoolday	yes	1	0	0	0	0	0	0	0	0	0	1	0	0	0	0	2	0	0	2	0	0	0	0	0	0	0	2	0	0	0	0	0
2726	2014	girls	10-12 y	overweight (including obesity)	3o. tercil	1	1	15.25	2	Schoolday	yes	2	0	0	0	0	0	1	0	0	0	2	0	0	0	0	0	0	1	0	0	0	0	0	1	0	1	1	0	0	0	0	0
2727	2014	girls	7-9 y	non overweight	3o. tercil	0	1	14.47	1	Schoolday	no	2	1	0	0	2	1	0	0	0	0	1	0	1	0	1	1	0	0	1	0	0	1	0	0	0	0	0	0	0	0	0	0
2728	2014	girls	7-9 y	non overweight	3o. tercil	6	3	26.34	3	Schoolday	no	1	0	0	0	0	0	0	0	0	0	1	0	0	0	0	2	0	1	0	0	0	0	0	0	0	2	0	0	0	0	0	0
2729	2014	boys	7-9 y	overweight (including obesity)	3o. tercil	4	3	21.18	2	Schoolday	no	1	1	1	1	1	0	0	0	0	1	1	0	0	0	0	1	0	1	0	0	0	0	0	0	1	3	0	0	1	1	1	0
2730	2014	girls	10-12 y	non overweight	3o. tercil	1	1	11.12	1	Schoolday	no	0	0	0	0	0	0	0	1	0	0	0	0	0	1	0	1	0	1	0	0	0	0	0	3	1	1	0	0	0	0	0	0
2731	2014	girls	10-12 y	non overweight	3o. tercil	6	3	32.8	3	Schoolday	yes	1	0	0	0	1	0	0	1	0	0	0	0	0	0	1	0	0	0	1	0	0	0	0	1	1	2	0	0	0	0	0	0
2732	2014	girls	10-12 y	non overweight	3o. tercil	4	3	49.43	3	Schoolday	no	1	1	0	0	1	0	0	0	0	0	0	0	0	0	0	0	0	1	0	0	0	0	0	0	1	0	2	0	0	1	0	0
2733	2014	girls	7-9 y	non overweight	3o. tercil	1	1	8.83	1	Schoolday	yes	1	0	0	0	1	0	1	1	1	0	2	0	0	0	1	1	0	2	0	0	0	0	0	0	0	2	0	0	0	0	0	1
2738	2014	girls	10-12 y	overweight (including obesity)	3o. tercil	1	1	33.43	3	Schoolday	no	1	0	0	0	1	0	0	0	0	0	0	0	0	0	0	1	0	2	0	0	0	0	0	0	1	3	0	0	0	1	0	0
2739	2014	girls	10-12 y	overweight (including obesity)	3o. tercil	3	2	40.08	3	Schoolday	no	1	1	1	0	0	0	0	0	0	0	1	0	0	0	3	0	0	0	0	0	0	0	0	0	0	1	0	1	0	0	0	1
2741	2014	girls	7-9 y	non overweight	3o. tercil	3	2	47.22	3	Schoolday	no	1	0	0	2	0	0	0	1	1	3	1	0	1	1	1	0	0	0	0	0	0	0	0	1	0	1	0	0	0	1	0	1
2742	2014	girls	7-9 y	non overweight	3o. tercil	2	2	7.61	1	Schoolday	no	0	0	0	0	0	0	1	0	0	0	1	0	0	0	1	1	0	0	0	0	0	0	0	0	1	1	0	0	0	0	0	0
2744	2014	girls	7-9 y	overweight (including obesity)	3o. tercil	3	2	46.1	3	Schoolday	yes	1	0	0	0	1	1	0	1	2	1	0	0	1	0	1	1	0	0	0	0	0	0	0	0	0	1	2	0	0	0	0	1
2745	2014	boys	10-12 y	non overweight	3o. tercil	0	1			Schoolday	yes	1	0	0	0	1	1	0	0	0	0	0	0	0	0	0	0	0	0	0	0	0	0	0	1	1	0	0	0	0	0	0	0
2746	2014	boys	10-12 y	non overweight	3o. tercil	0	1	32.4	3	Schoolday	yes	0	0	0	0	0	0	0	1	0	1	2	1	0	0	0	1	0	1	0	0	0	0	0	0	2	1	1	0	0	1	0	0
2747	2014	boys	10-12 y	overweight (including obesity)	3o. tercil	1	1	30.07	3	Schoolday	yes	1	0	0	0	1	0	1	0	0	0	1	0	0	0	1	0	0	0	1	0	0	0	0	2	0	1	0	0	0	0	0	0
2748	2014	girls	10-12 y	overweight (including obesity)	3o. tercil	0	1			Schoolday	yes	2	0	0	0	2	0	0	0	0	0	0	0	0	2	0	0	1	0	0	0	0	0	1	1	0	0	0	0	0	0	0	1
2752	2014	girls	10-12 y	non overweight	3o. tercil	4	3	14.26	1	Schoolday	yes	1	1	0	0	1	0	0	0	0	0	1	1	0	0	1	1	0	0	0	0	1	0	0	1	0	0	2	1	0	0	0	0
2754	2014	girls	7-9 y	overweight (including obesity)	3o. tercil	1	1	14.73	1	Schoolday	no	3	1	0	0	0	0	1	0	0	0	1	1	0	0	1	1	0	0	0	0	0	0	0	0	0	1	2	0	0	0	0	0
2755	2014	boys	7-9 y	overweight (including obesity)	3o. tercil	0	1	21.37	2	Schoolday	yes	2	1	0	0	1	0	1	0	0	0	2	0	0	0	1	1	0	0	0	1	0	0	0	1	0	0	1	0	0	0	0	0
2756	2014	boys	7-9 y	overweight (including obesity)	3o. tercil	2	2	13.36	1	Schoolday	no	1	0	0	0	1	0	0	0	0	0	1	0	0	0	1	0	0	1	0	0	0	0	0	0	0	1	1	0	0	0	0	0
2758	2014	girls	7-9 y	non overweight	3o. tercil	6	3	22.28	2	Schoolday	yes	2	1	1	0	2	0	0	0	0	0	1	1	0	0	1	1	1	1	0	0	0	0	0	0	0	1	0	0	0	0	0	0
2759	2014	girls	10-12 y	overweight (including obesity)	3o. tercil	4	3	45.3	3	Schoolday	yes	1	0	1	0	0	0	0	0	0	0	1	0	0	0	0	0	1	0	0	0	0	0	0	2	0	1	4	2	0	0	0	0
2760	2014	girls	7-9 y	non overweight	3o. tercil	1	1	8.39	1	Schoolday	no	1	0	0	0	0	1	0	0	1	0	0	0	0	0	0	1	0	1	0	0	0	0	0	0	0	0	1	0	0	0	0	0
2762	2014	boys	7-9 y	non overweight	3o. tercil	1	1	47.42	3	Schoolday	no	1	0	1	0	1	0	0	0	0	0	1	0	0	0	1	0	0	0	1	0	0	0	0	0	0	2	0	0	0	1	0	1
2763	2014	girls	7-9 y	non overweight	3o. tercil	2	2	33.36	3	Schoolday	no	2	0	0	0	2	0	0	0	0	0	0	0	0	1	0	2	0	0	0	0	0	3	1	0	0	0	0	0	0	0	0	0
2764	2014	girls	7-9 y	overweight (including obesity)	3o. tercil	3	2	12.55	1	Schoolday	yes	1	0	0	0	1	1	0	1	0	0	1	0	0	0	1	2	0	1	0	0	0	0	0	0	1	2	0	0	0	0	0	1
2765	2014	boys	7-9 y	non overweight	3o. tercil	1	1			Schoolday	no	2	0	0	0	2	0	0	0	0	0	2	0	0	0	1	0	0	0	0	0	0	0	0	0	0	0	0	0	0	0	0	0
2766	2014	boys	10-12 y	non overweight	3o. tercil	4	3	19.98	2	Schoolday	yes	2	2	1	0	1	0	0	0	0	0	2	0	0	0	4	1	0	0	0	0	0	0	0	0	1	1	0	0	0	0	0	0
2767	2014	girls	10-12 y	non overweight	2o. tercil	5	3	19.43	2	Schoolday	no	0	0	0	0	1	1	0	0	1	0	1	0	0	0	0	1	0	1	0	0	0	0	0	0	1	0	1	1	1	0	0	0
2768	2014	boys	10-12 y	non overweight	2o. tercil	5	3	14.4	1	Schoolday	no	1	0	0	0	0	0	0	2	0	0	1	0	0	0	0	1	0	0	0	0	0	1	0	0	0	0	0	0	0	0	0	0
2769	2014	boys	10-12 y	non overweight	2o. tercil	0	1	34.96	3	Schoolday	no	0	0	0	0	0	0	0	0	0	0	0	2	1	0	1	3	1	0	0	0	0	0	1	0	1	0	0	0	0	0	0	0
2770	2014	girls	7-9 y	non overweight	2o. tercil	1	1	13.7	1	Schoolday	no	1	0	0	0	2	1	0	0	0	2	0	0	0	0	1	3	0	0	1	0	0	1	1	0	0	0	0	0	0	1	0	0
2771	2014	boys	7-9 y	non overweight	2o. tercil	1	1	24.73	2	Schoolday	no	0	1	1	1	0	0	0	0	0	0	0	0	0	0	0	0	0	2	0	0	0	0	0	0	1	1	0	0	1	0	0	1
2772	2014	girls	7-9 y	non overweight	2o. tercil	0	1	18.56	2	Schoolday	yes	1	0	0	0	1	0	0	1	0	0	0	0	0	2	0	3	0	0	1	0	0	3	0	0	1	0	1	0	0	0	0	0
2773	2014	boys	10-12 y	non overweight	2o. tercil	2	2	11.8	1	Schoolday	no	1	1	1	1	1	0	1	0	0	0	0	1	0	0	1	2	0	1	0	0	1	1	0	0	1	0	1	0	0	0	0	0
2774	2014	boys	7-9 y	non overweight	2o. tercil	2	2			Schoolday	no	1	0	0	0	0	0	0	0	0	0	1	0	0	0	0	1	0	0	0	0	0	1	0	0	0	0	0	0	0	0	0	0
2776	2014	girls	10-12 y	non overweight	2o. tercil	4	3	14.13	1	Schoolday	no	1	0	0	0	1	0	0	1	0	0	1	0	0	0	0	1	1	1	0	0	0	0	0	0	1	0	1	1	0	0	0	0
2777	2014	girls	10-12 y	non overweight	2o. tercil	0	1	23.56	2	Schoolday	no	1	0	1	0	1	0	0	0	1	0	1	1	0	0	2	1	0	0	0	0	0	2	0	1	0	2	0	0	0	0	0	1
2778	2014	boys	7-9 y	overweight (including obesity)	2o. tercil	0	1	27.66	3	Schoolday	yes	0	0	0	1	0	0	0	0	0	0	0	0	0	0	0	2	0	0	0	0	0	0	0	1	0	0	0	0	0	0	0	1
2779	2014	girls	10-12 y	overweight (including obesity)	2o. tercil	1	1	12.03	1	Schoolday	no	0	0	1	0	0	0	0	1	0	0	0	0	0	0	0	1	0	0	1	0	0	0	0	1	0	0	0	0	0	0	0	0
2780	2014	girls	10-12 y	non overweight	2o. tercil	5	3	17.41	2	Schoolday	no	0	0	0	0	0	0	0	0	1	0	0	0	0	0	0	1	0	1	0	0	1	1	0	0	0	0	0	0	0	0	0	0
2781	2014	girls	7-9 y	overweight (including obesity)	2o. tercil	2	2	25.13	2	Schoolday	yes	1	1	0	0	0	0	1	0	0	0	0	0	0	0	1	0	0	1	0	0	0	0	0	2	1	1	0	0	1	0	0	1
2783	2014	girls	10-12 y	non overweight	2o. tercil	6	3			Schoolday	no	0	0	0	1	0	0	0	0	0	0	0	0	0	0	0	1	0	0	0	0	1	0	0	0	1	0	0	0	0	1	0	0
2784	2014	girls	10-12 y	non overweight	2o. tercil	3	2	21.06	2	Schoolday	no	1	0	0	0	1	0	0	0	0	0	1	0	0	0	0	1	0	0	0	0	1	1	1	0	1	1	0	0	0	0	0	1
2786	2014	boys	7-9 y	non overweight	2o. tercil	4	3	44.16	3	Schoolday	no	2	0	0	0	2	1	2	0	1	1	0	1	0	0	1	1	1	0	0	0	0	0	1	1	2	0	1	0	1	2	1	0
2787	2014	boys	10-12 y	non overweight	2o. tercil	8	3			Schoolday	no	1	0	0	0	0	0	0	0	0	1	1	0	0	0	0	2	0	1	0	0	0	0	2	1	2	1	0	0	0	1	0	0
2788	2014	girls	7-9 y	overweight (including obesity)	2o. tercil	1	1	11.07	1	Schoolday	yes	2	0	0	0	1	1	0	0	1	0	1	0	0	0	1	0	0	1	1	0	0	0	0	3	0	0	0	0	0	0	0	2
2789	2014	boys	7-9 y	non overweight	2o. tercil	1	1	31.55	3	Schoolday	no	2	0	0	0	0	0	0	0	0	0	0	0	0	1	1	3	0	0	0	0	0	2	1	0	0	0	0	0	0	0	0	0
2791	2014	girls	7-9 y	non overweight	2o. tercil	1	1	18.76	2	Schoolday	no	0	0	0	0	0	0	0	0	0	0	1	0	1	0	1	0	0	1	0	0	0	2	0	0	0	0	0	0	0	0	0	1
2792	2014	boys	7-9 y	non overweight	2o. tercil	3	2	47.8	3	Schoolday	yes	1	2	3	0	1	0	0	0	0	0	0	0	0	0	1	1	1	1	1	0	0	0	1	0	0	2	0	0	1	0	0	1
2793	2014	girls	10-12 y	non overweight	2o. tercil	6	3			Schoolday	no	1	1	0	0	0	1	0	0	0	0	1	2	0	0	1	3	0	1	0	0	2	2	1	3	0	0	0	0	0	0	0	0
2794	2014	girls	10-12 y	non overweight	2o. tercil	2	2	18.75	2	Schoolday	no	1	0	0	1	1	0	0	0	0	0	1	0	1	0	1	1	0	0	1	0	0	1	1	1	1	1	1	0	0	0	0	1
2796	2014	girls	10-12 y	overweight (including obesity)	2o. tercil	2	2	19.7	2	Schoolday	no	0	1	0	0	0	0	0	1	0	0	0	1	0	0	0	1	1	0	0	0	0	0	0	1	1	0	2	1	1	1	0	1
2797	2014	girls	7-9 y	non overweight	2o. tercil	1	1	11.73	1	Schoolday	yes	1	0	0	0	1	0	0	1	1	0	0	0	0	0	1	0	0	0	1	0	0	0	0	2	0	1	1	0	0	0	1	1
2798	2014	boys	10-12 y	overweight (including obesity)	2o. tercil	1	1			Schoolday	no	1	0	1	0	1	0	0	0	0	0	1	0	0	0	0	2	0	0	0	0	0	2	0	1	0	0	0	0	0	0	0	0
2799	2014	boys	7-9 y	non overweight	2o. tercil	2	2	25.56	2	Schoolday	yes	1	0	0	2	1	0	0	1	0	0	1	0	1	0	0	1	0	1	0	0	0	1	0	0	1	0	0	0	0	0	0	0
2800	2014	girls	7-9 y	non overweight	2o. tercil	3	2	38.88	3	Schoolday	no	1	0	2	0	0	0	0	0	0	0	2	0	1	0	1	1	0	0	0	0	0	1	0	0	0	1	0	0	0	0	0	0
2801	2014	boys	7-9 y	overweight (including obesity)	2o. tercil	4	3	12.87	1	Schoolday	no	1	1	1	0	1	0	0	0	0	0	0	0	0	0	0	1	0	0	0	0	0	1	0	0	0	1	0	1	0	0	0	0
2802	2014	girls	10-12 y	overweight (including obesity)	2o. tercil	4	3	44.53	3	Schoolday	no	2	0	1	0	2	0	0	0	2	0	0	1	0	0	1	2	0	1	0	0	0	0	0	0	0	5	0	0	0	0	0	0
2803	2014	girls	7-9 y	overweight (including obesity)	2o. tercil	2	2	39.07	3	Schoolday	no	1	0	0	1	1	0	0	0	0	0	1	0	0	0	1	2	2	1	0	0	0	0	0	0	0	1	0	0	0	0	0	0
2804	2014	boys	10-12 y	non overweight	2o. tercil	5	3	35.18	3	Schoolday	no	2	0	0	0	2	0	0	2	0	0	2	0	1	2	0	0	0	1	0	0	0	0	1	0	1	0	0	0	0	0	0	0
2805	2014	girls	7-9 y	non overweight	2o. tercil	3	2	29.53	3	Schoolday	no	1	0	0	0	1	0	0	0	1	0	1	0	0	0	1	1	1	0	1	1	0	0	0	1	1	1	0	0	0	0	0	0
2807	2014	boys	7-9 y	overweight (including obesity)	2o. tercil	1	1	16.53	2	Schoolday	yes	2	1	0	0	1	1	0	2	0	2	0	0	0	0	0	0	0	0	1	1	0	1	0	0	0	1	0	0	0	0	0	0
2809	2014	girls	10-12 y	non overweight	2o. tercil	3	2	31.12	3	Schoolday	no	1	1	0	0	1	1	0	1	0	1	1	0	0	0	1	2	0	0	0	0	0	2	0	1	1	1	0	1	0	0	0	2
2810	2014	boys	7-9 y	non overweight	2o. tercil	3	2	19.68	2	Schoolday	yes	0	0	0	0	0	0	0	1	0	0	2	0	0	0	0	1	0	0	0	0	1	1	0	0	0	0	0	0	0	0	0	1
2811	2014	girls	7-9 y	non overweight	2o. tercil	0	1	34.34	3	Schoolday	yes	0	1	1	2	0	0	1	1	0	1	2	3	1	0	0	0	0	1	0	0	0	0	0	1	1	0	1	1	0	1	0	1
2812	2014	boys	10-12 y	non overweight	2o. tercil	11	3	21.63	2	Schoolday	no	0	0	0	0	0	0	0	1	0	0	0	1	0	0	0	1	0	0	0	0	2	0	0	0	0	0	0	1	0	0	0	0
2813	2014	girls	7-9 y	overweight (including obesity)	2o. tercil	0	1	25.7	2	Schoolday	no	1	0	0	0	1	0	0	0	0	0	1	0	0	0	0	1	0	0	0	0	0	1	0	2	0	0	0	0	0	0	0	0
2814	2014	boys	10-12 y	overweight (including obesity)	2o. tercil	2	2	11.8	1	Schoolday	no	2	0	0	0	0	0	0	0	0	0	1	0	1	0	0	1	0	1	0	0	0	0	0	0	0	0	0	1	0	0	1	0
2816	2014	girls	10-12 y	overweight (including obesity)	2o. tercil	7	3	13.5	1	Schoolday	no	0	0	0	0	0	0	0	1	1	1	0	0	0	0	0	2	0	0	0	0	0	0	0	1	1	1	2	0	0	0	0	0
2817	2014	boys	7-9 y	overweight (including obesity)	2o. tercil	2	2	6.65	1	Schoolday	no	1	0	0	0	0	0	0	0	0	0	1	0	0	0	0	0	0	0	0	0	0	1	0	0	0	0	1	0	0	0	0	1
2818	2014	boys	7-9 y	non overweight	2o. tercil	3	2	32.1	3	Schoolday	no	1	0	0	0	1	0	0	0	0	0	2	0	0	0	1	2	0	0	0	0	0	0	1	0	0	1	0	0	0	0	0	0
2820	2014	girls	7-9 y	overweight (including obesity)	2o. tercil	1	1			Schoolday	yes	2	0	0	0	0	0	0	0	0	0	2	0	0	0	0	1	0	0	0	1	0	0	0	0	0	0	0	0	0	0	0	1
2821	2014	girls	7-9 y	non overweight	2o. tercil	1	1	15	1	Schoolday	no	2	1	0	0	1	1	0	0	0	1	0	1	0	1	0	1	0	1	0	0	0	0	0	1	1	0	0	0	0	0	0	0
2822	2014	boys	7-9 y	overweight (including obesity)	2o. tercil	5	3	7.2	1	Schoolday	no	0	0	0	1	0	0	0	0	0	0	1	0	0	0	0	0	0	0	0	0	0	0	0	0	1	0	0	2	2	0	0	0
2823	2014	girls	7-9 y	non overweight	2o. tercil	9	3			Schoolday	no	0	0	0	0	0	0	0	1	1	0	0	1	0	0	0	3	0	0	0	0	1	0	1	0	1	0	0	0	0	0	0	0
2824	2014	girls	7-9 y	overweight (including obesity)	2o. tercil	2	2	8.63	1	Schoolday	no	1	0	0	0	0	0	0	0	0	1	1	0	0	0	0	1	0	0	0	0	1	0	0	0	0	2	0	0	0	1	0	0
2825	2014	boys	7-9 y	overweight (including obesity)	2o. tercil	3	2	47.05	3	Schoolday	no	0	0	0	0	1	0	0	0	0	0	1	1	0	0	0	0	0	0	0	0	0	0	0	0	1	0	1	0	0	0	0	0
2826	2014	girls	7-9 y	overweight (including obesity)	2o. tercil	0	1	23.53	2	Schoolday	no	0	0	0	0	0	0	0	0	0	0	0	0	0	0	0	2	0	0	0	0	0	2	0	0	0	0	0	0	0	0	0	0
2827	2014	girls	7-9 y	non overweight	2o. tercil	0	1	23.85	2	Schoolday	no	2	0	0	0	1	0	0	0	0	0	2	0	0	0	0	0	0	0	0	0	0	2	0	0	0	0	0	0	0	0	0	0
2828	2014	boys	10-12 y	non overweight	2o. tercil	3	2	5.4	1	Schoolday	no	2	0	0	0	0	1	0	0	0	1	2	0	0	0	1	0	0	0	1	0	0	0	0	0	0	1	0	0	0	0	0	0
2829	2014	girls	7-9 y	non overweight	2o. tercil	2	2	29.05	3	Schoolday	yes	1	0	0	0	1	0	0	0	1	1	0	0	1	0	1	1	0	0	0	0	0	0	0	0	0	0	1	0	1	2	0	0
2831	2014	boys	10-12 y	non overweight	2o. tercil	1	1			Schoolday	yes	2	1	0	0	2	0	0	0	0	0	0	1	0	0	0	0	0	0	0	0	0	0	0	0	1	0	1	0	0	0	0	0
2833	2014	boys	10-12 y	non overweight	2o. tercil	4	3	10.95	1	Schoolday	yes	1	1	0	0	1	0	0	1	0	0	2	0	0	0	0	0	0	1	1	0	0	0	0	0	0	0	1	0	0	1	0	0
2835	2014	boys	7-9 y	non overweight	2o. tercil	2	2	18.92	2	Schoolday	no	1	0	0	0	1	0	0	1	0	0	1	0	0	0	0	1	0	0	0	0	0	0	0	1	2	0	0	0	0	0	0	1
2837	2014	girls	10-12 y	non overweight	2o. tercil	0	1			Schoolday	no	2	0	0	0	1	0	0	0	0	0	1	0	0	0	0	0	0	0	0	0	0	0	0	1	0	0	0	0	0	0	0	0
2838	2014	boys	7-9 y	non overweight	2o. tercil	3	2	22.75	2	Schoolday	no	0	0	0	0	0	0	0	0	2	0	0	0	0	1	0	1	0	0	0	0	0	0	0	0	0	1	1	1	1	1	0	0
2839	2014	boys	10-12 y	non overweight	2o. tercil	0	1			Schoolday	yes	0	0	0	0	0	1	0	1	0	0	1	0	0	0	0	1	0	0	0	0	0	0	0	0	0	1	0	0	1	0	0	0
2840	2014	girls	10-12 y	non overweight	2o. tercil	5	3	45.39	3	Schoolday	no	0	0	0	0	0	0	0	2	0	1	0	0	0	0	1	0	0	0	0	0	0	0	0	0	1	2	0	1	0	0	0	2
2841	2014	boys	7-9 y	overweight (including obesity)	2o. tercil	3	2	3.6	1	Schoolday	yes	0	0	0	0	0	0	0	2	0	0	2	0	0	0	1	0	0	0	2	0	0	0	0	0	0	0	0	0	0	0	0	0
2842	2014	boys	7-9 y	non overweight	2o. tercil	1	1			Schoolday	yes	1	0	0	0	0	0	0	0	0	0	0	0	0	0	0	1	0	1	0	0	0	1	0	0	0	0	0	0	0	0	0	0
2845	2014	boys	10-12 y	non overweight	2o. tercil	0	1			Schoolday	yes	2	0	0	1	2	1	0	1	0	0	1	2	0	0	0	0	0	0	0	0	0	0	0	0	0	0	0	0	0	1	0	0
2846	2014	girls	10-12 y	overweight (including obesity)	2o. tercil	4	3	38.73	3	Schoolday	yes	0	0	0	0	0	0	0	0	0	0	1	0	0	0	1	2	0	0	0	0	0	0	0	0	0	3	0	0	0	0	0	0
2847	2014	girls	10-12 y	overweight (including obesity)	2o. tercil	5	3	24.03	2	Schoolday	no	1	1	0	0	0	0	0	0	0	0	1	1	0	0	1	1	0	0	0	0	0	0	0	0	0	0	2	0	0	0	0	0
2848	2014	girls	10-12 y	non overweight	2o. tercil	2	2	24.56	2	Schoolday	yes	0	0	0	0	0	0	0	1	0	0	0	1	0	0	1	2	0	2	0	0	0	1	0	1	0	0	0	3	0	0	0	1
2849	2014	boys	7-9 y	overweight (including obesity)	2o. tercil	6	3	21.15	2	Schoolday	no	2	0	0	0	2	0	0	0	0	1	1	1	0	0	0	0	0	0	0	0	0	0	1	0	0	0	0	0	0	0	0	0
2850	2014	girls	7-9 y	non overweight	2o. tercil	0	1	11.43	1	Schoolday	no	2	0	0	0	2	0	0	0	0	0	0	0	1	0	1	1	0	0	0	0	0	0	0	0	1	0	0	0	0	0	0	0
2856	2014	boys	10-12 y	non overweight	2o. tercil	0	1			Schoolday	no	0	0	0	0	1	0	0	2	0	0	0	0	0	0	1	1	0	0	0	0	0	0	0	0	0	1	0	0	0	0	0	0
2858	2014	girls	7-9 y	non overweight	2o. tercil	3	2			Schoolday	yes	0	0	0	0	0	0	0	0	1	1	0	0	0	0	0	0	0	1	0	0	0	0	0	0	0	0	0	0	0	0	0	1
2860	2014	boys	7-9 y	overweight (including obesity)	2o. tercil	2	2			Schoolday	yes	0	0	0	2	0	0	1	1	0	1	2	1	0	1	1	0	0	1	0	0	0	0	0	0	0	0	1	0	0	0	0	0
2864	2014	boys	10-12 y	overweight (including obesity)	2o. tercil	2	2	9.56	1	Schoolday	no	2	0	0	0	2	0	0	0	0	0	0	0	0	0	0	2	0	1	0	0	0	0	0	0	0	0	0	0	0	0	0	0
2865	2014	boys	7-9 y	overweight (including obesity)	2o. tercil	2	2	33.62	3	Schoolday	yes	1	0	0	1	1	0	0	0	0	0	0	1	0	0	1	1	0	0	0	0	0	1	0	2	1	1	0	0	0	0	0	1
2866	2014	girls	10-12 y	non overweight	2o. tercil	1	1	12.55	1	Schoolday	yes	1	0	0	0	1	0	0	1	0	0	2	0	0	0	1	2	0	2	0	0	0	1	0	1	2	0	0	0	0	0	0	1
2867	2014	girls	7-9 y	non overweight	2o. tercil	1	1	33.1	3	Schoolday	yes	2	0	0	0	2	0	0	0	0	0	1	0	0	0	0	2	0	1	0	0	0	1	2	1	0	0	0	1	0	0	0	0
2868	2014	girls	10-12 y	non overweight	2o. tercil	2	2	9.75	1	Schoolday	no	1	0	0	0	1	0	0	0	0	0	0	1	0	0	1	0	0	0	0	0	0	0	1	0	0	2	2	0	0	0	0	1
2873	2014	boys	10-12 y	non overweight	2o. tercil	3	2	20.99	2	Schoolday	no	1	0	0	1	1	0	0	1	0	1	1	0	0	0	1	0	0	1	1	0	1	0	0	0	1	1	0	0	1	0	0	1
2874	2014	girls	7-9 y	overweight (including obesity)	2o. tercil	1	1			Schoolday	yes	0	0	0	0	0	0	0	1	0	0	1	0	0	0	1	0	0	0	0	0	0	0	0	0	1	0	0	0	0	0	0	0
2875	2014	girls	7-9 y	non overweight	2o. tercil	1	1	34.35	3	Schoolday	yes	2	2	1	3	1	0	0	1	0	0	0	0	0	0	0	1	0	1	0	0	0	2	1	0	1	2	1	1	0	0	1	0
2877	2014	boys	10-12 y	non overweight	2o. tercil	4	3	48.29	3	Schoolday	yes	1	0	0	0	1	2	0	1	0	0	1	0	1	0	0	2	0	2	0	0	0	2	2	1	0	1	0	0	1	0	0	0
2878	2014	girls	10-12 y	non overweight	2o. tercil	3	2	10.71	1	Schoolday	no	0	0	0	0	0	1	0	1	1	0	1	0	0	0	2	0	0	0	0	0	0	0	0	0	1	1	0	0	1	0	0	0
2879	2014	boys	7-9 y	non overweight	2o. tercil	0	1	23.83	2	Schoolday	yes	0	1	0	0	0	0	0	2	1	1	0	0	0	0	0	0	0	0	0	0	0	1	0	0	0	0	0	0	0	0	0	0
2881	2014	boys	10-12 y	non overweight	2o. tercil	0	1	35.01	3	Schoolday	no	1	0	0	0	1	0	0	1	0	0	1	1	0	0	1	2	0	0	0	0	0	0	1	0	1	1	0	0	0	1	0	0
2882	2014	girls	7-9 y	non overweight	2o. tercil	2	2	40.98	3	Schoolday	yes	2	0	2	0	2	0	0	0	1	0	2	0	1	0	0	1	0	2	0	0	0	0	0	2	1	2	0	0	0	0	0	2
2883	2014	girls	7-9 y	non overweight	2o. tercil	1	1	24.07	2	Schoolday	yes	0	0	1	2	0	0	0	2	0	0	1	0	0	1	1	1	1	0	1	2	0	0	0	0	0	0	1	1	0	1	0	1
2884	2014	girls	7-9 y	non overweight	2o. tercil	3	2			Schoolday	no	0	0	0	0	1	1	0	0	0	0	0	1	0	0	0	0	0	1	0	0	0	0	0	0	1	2	0	0	0	0	0	0
2885	2014	boys	10-12 y	non overweight	2o. tercil	6	3	67.57	3	Schoolday	yes	2	0	0	0	2	1	0	0	0	0	0	0	0	0	2	0	0	0	0	0	0	0	1	0	0	0	1	0	0	0	0	1
2888	2014	girls	10-12 y	overweight (including obesity)	2o. tercil	3	2	61.39	3	Schoolday	yes	0	0	1	0	0	0	0	1	1	1	0	1	0	0	2	1	1	1	0	0	0	0	0	2	0	0	0	1	1	1	0	2
2890	2014	boys	7-9 y	non overweight	2o. tercil	1	1	19.25	2	Schoolday	no	2	0	0	1	2	1	0	0	0	2	1	1	0	0	0	2	0	1	1	0	0	1	1	1	0	0	1	0	0	0	0	0
2892	2014	girls	7-9 y	non overweight	2o. tercil	2	2	18.75	2	Schoolday	yes	0	0	0	0	0	0	0	0	0	0	0	0	0	0	1	2	0	0	0	0	0	1	1	0	1	1	1	0	0	1	0	1
2893	2014	girls	7-9 y	non overweight	2o. tercil	2	2	9.26	1	Schoolday	no	0	0	0	1	0	0	0	0	0	0	0	0	0	0	0	1	0	1	2	0	0	0	0	0	0	1	0	0	0	0	0	0
2894	2014	boys	7-9 y	non overweight	2o. tercil	0	1	39.68	3	Schoolday	no	3	0	1	0	3	1	0	0	0	2	0	1	1	0	0	0	0	0	1	0	0	0	0	0	0	0	2	0	0	0	0	0
2895	2014	girls	7-9 y	overweight (including obesity)	2o. tercil	4	3	24.83	2	Schoolday	no	1	0	0	0	1	1	1	0	0	0	0	0	0	0	0	0	1	3	1	4	0	2	1	1	1	1	1	0	1	0	0	0
2896	2014	boys	7-9 y	overweight (including obesity)	2o. tercil	1	1	12.13	1	Schoolday	yes	0	0	1	0	1	0	1	0	0	1	0	0	1	0	0	0	0	1	0	0	0	0	0	1	0	0	1	0	0	2	0	0
2897	2014	girls	10-12 y	non overweight	2o. tercil	0	1	13.6	1	Schoolday	yes	2	0	1	0	2	0	0	0	0	0	2	0	0	0	1	1	1	1	0	0	0	1	0	0	1	0	1	1	0	0	0	0
2899	2014	girls	7-9 y	overweight (including obesity)	2o. tercil	2	2	66.46	3	Schoolday	no	1	0	0	0	1	1	0	0	0	0	0	0	0	0	0	2	0	1	0	0	2	0	0	1	1	0	2	2	0	0	0	0
2900	2014	girls	10-12 y	non overweight	2o. tercil	3	2	11.85	1	Schoolday	yes	0	0	0	0	0	0	0	1	0	1	0	0	0	0	2	1	0	0	0	0	0	0	0	2	0	0	1	0	0	0	0	0
2901	2014	girls	10-12 y	non overweight	2o. tercil	0	1	39.82	3	Schoolday	yes	1	0	1	0	0	0	0	1	0	0	1	0	0	0	1	1	0	1	0	0	0	0	0	0	0	0	3	0	0	0	0	0
2902	2014	boys	7-9 y	overweight (including obesity)	2o. tercil	5	3	21.47	2	Schoolday	no	1	0	0	0	0	0	0	0	0	0	1	0	0	0	0	2	0	0	0	0	1	0	0	0	0	1	0	0	0	0	0	0
2903	2014	boys	7-9 y	non overweight	2o. tercil	4	3	31.23	3	Schoolday	no	2	1	1	1	3	1	0	2	0	1	0	0	0	0	0	0	0	1	0	0	0	0	0	1	0	2	2	0	0	0	0	0
2906	2014	boys	7-9 y	non overweight	2o. tercil	1	1	13.33	1	Schoolday	yes	1	0	0	0	1	0	0	1	0	0	1	0	0	0	1	1	0	1	0	0	0	0	0	0	0	2	0	0	0	0	0	0
2908	2014	girls	7-9 y	overweight (including obesity)	2o. tercil	1	1	9.84	1	Schoolday	no	1	0	0	0	0	1	0	0	0	0	0	0	0	0	1	1	0	0	0	0	0	0	0	0	0	1	0	0	0	0	0	0
2909	2014	boys	10-12 y	non overweight	1o. tercil	2	2	12.4	1	Schoolday	yes	1	1	1	1	0	2	1	2	0	0	0	0	0	0	0	0	0	0	0	0	0	0	0	0	0	0	1	0	0	0	0	0
2910	2014	girls	10-12 y	non overweight	1o. tercil	6	3	36.86	3	Schoolday	no	1	0	0	0	1	0	0	0	0	0	1	1	0	0	0	1	0	0	0	0	0	0	0	0	0	1	0	0	0	1	0	0
2911	2014	girls	10-12 y	non overweight	1o. tercil	1	1	10.23	1	Schoolday	yes	2	0	0	0	2	0	0	0	0	0	0	0	0	0	1	2	0	0	0	0	0	0	0	1	0	1	1	0	0	0	0	0
2913	2014	girls	7-9 y	non overweight	1o. tercil	2	2			Schoolday	no	1	0	0	0	0	0	0	0	0	1	1	0	0	0	0	1	0	0	0	0	0	0	0	0	0	0	2	0	0	1	0	0
2917	2014	boys	10-12 y	overweight (including obesity)	1o. tercil	2	2	36.66	3	Schoolday	no	2	0	0	0	0	0	0	0	0	0	2	0	0	0	1	1	0	1	0	0	1	1	0	0	0	0	0	0	0	0	0	0
2920	2014	girls	7-9 y	overweight (including obesity)	1o. tercil	2	2	38.1	3	Schoolday	yes	0	0	0	0	1	1	0	1	0	1	1	0	0	0	2	0	0	0	1	0	0	0	0	0	0	3	1	1	0	0	1	0
2926	2014	boys	10-12 y	overweight (including obesity)	1o. tercil	3	2	24.56	2	Schoolday	no	1	2	2	0	1	0	0	1	0	0	1	1	0	1	1	0	0	1	0	0	0	0	1	1	0	2	0	0	0	0	0	0
2928	2014	boys	10-12 y	non overweight	1o. tercil	4	3	6.6	1	Schoolday	no	2	0	0	0	1	2	0	0	0	1	1	0	0	0	0	2	0	2	0	0	0	0	0	0	1	0	0	0	0	0	0	0
2929	2014	boys	7-9 y	non overweight	1o. tercil	2	2	16.53	2	Schoolday	yes	2	2	2	0	2	0	0	0	0	0	0	0	0	0	0	1	0	1	0	0	0	0	0	1	3	0	1	0	1	0	0	1
2930	2014	boys	7-9 y	overweight (including obesity)	1o. tercil	4	3	66.27	3	Schoolday	yes	1	1	1	0	1	0	1	1	0	1	0	1	1	1	2	2	0	0	0	0	0	1	0	1	0	1	2	1	0	0	1	2
2931	2014	girls	7-9 y	non overweight	1o. tercil	0	1			Schoolday	yes	0	0	0	0	1	0	0	1	0	0	1	0	0	0	0	1	0	0	0	0	0	0	1	0	0	0	0	0	0	0	0	0
2935	2014	boys	10-12 y	overweight (including obesity)	1o. tercil	3	2	46.16	3	Schoolday	yes	2	1	2	0	2	0	0	0	0	0	2	0	0	0	0	3	0	0	0	0	0	0	0	1	1	0	0	0	0	0	0	0
2936	2014	girls	7-9 y	non overweight	1o. tercil	3	2	4.05	1	Schoolday	no	2	0	0	0	2	0	0	0	0	0	2	0	0	0	0	1	0	0	0	0	0	1	0	0	0	0	1	1	0	0	0	0
2938	2014	girls	10-12 y	non overweight	1o. tercil	3	2	4.8	1	Schoolday	no	0	0	0	0	0	0	0	0	1	0	0	0	0	0	0	0	0	3	0	0	0	0	1	0	2	0	0	0	0	0	0	0
2941	2014	boys	10-12 y	overweight (including obesity)	1o. tercil	2	2	19.13	2	Schoolday	yes	2	0	0	0	2	0	0	0	0	0	0	0	0	0	1	1	0	0	0	0	0	0	0	1	1	0	0	0	0	0	0	0
2942	2014	boys	10-12 y	non overweight	1o. tercil	6	3	44.08	3	Schoolday	no	1	0	0	0	1	0	0	1	0	2	1	1	1	0	1	1	0	1	0	0	0	1	0	0	0	1	3	0	0	1	0	0
2943	2014	boys	7-9 y	non overweight	1o. tercil	3	2	39.33	3	Schoolday	no	2	0	1	0	2	0	0	0	0	0	1	0	1	0	0	1	0	0	0	0	0	0	0	0	1	1	0	0	0	1	0	0
2944	2014	boys	10-12 y	non overweight	1o. tercil	1	1	19.1	2	Schoolday	no	1	0	0	0	0	0	0	0	0	0	1	0	0	0	0	1	2	0	0	0	0	0	0	0	1	0	0	0	2	0	0	0
2945	2014	boys	10-12 y	overweight (including obesity)	1o. tercil	1	1	29.4	3	Schoolday	no	3	2	0	0	2	0	0	0	0	0	1	0	1	0	0	2	0	0	0	0	0	0	0	0	0	0	0	0	0	0	0	0
2946	2014	girls	10-12 y	non overweight	1o. tercil	5	3	25.16	2	Schoolday	no	1	0	0	0	1	0	0	0	0	0	0	0	1	0	0	2	0	1	0	0	0	1	0	1	0	1	2	2	0	1	0	0
2947	2014	girls	7-9 y	non overweight	1o. tercil	1	1	29.57	3	Schoolday	yes	2	1	0	0	1	0	0	0	0	0	0	0	1	0	0	1	0	0	0	0	0	1	0	0	0	1	1	1	0	0	0	0
2949	2014	girls	10-12 y	overweight (including obesity)	1o. tercil	2	2	51.38	3	Schoolday	no	0	0	0	0	0	0	0	0	0	0	0	0	0	0	0	2	0	0	0	0	0	1	0	2	0	1	0	0	0	0	0	0
2950	2014	girls	10-12 y	overweight (including obesity)	1o. tercil	5	3	48.71	3	Schoolday	no	1	1	1	0	1	0	0	0	1	0	0	1	0	0	2	2	0	1	0	0	0	2	0	1	0	1	0	0	0	0	0	0
2954	2014	boys	10-12 y	overweight (including obesity)	1o. tercil	1	1	12.6	1	Schoolday	yes	1	0	0	1	1	0	0	0	0	0	0	0	1	0	0	1	0	0	0	0	0	0	0	1	0	0	0	0	0	0	0	0
2955	2014	girls	10-12 y	non overweight	1o. tercil	0	1	36.78	3	Schoolday	yes	1	0	1	0	0	0	0	0	0	0	0	0	0	0	1	3	0	0	0	0	0	0	0	0	4	0	1	2	1	2	0	3
2956	2014	girls	7-9 y	non overweight	1o. tercil	3	2	45.95	3	Schoolday	no	3	1	0	0	3	0	1	0	1	0	2	0	3	0	2	1	0	0	0	0	0	1	0	0	0	0	0	4	0	0	0	0
2958	2014	boys	7-9 y	overweight (including obesity)	1o. tercil	4	3	44.54	3	Schoolday	no	1	1	0	0	1	0	0	0	0	0	0	0	1	0	0	2	0	0	0	0	0	2	0	2	0	0	0	0	0	2	0	0
2959	2014	boys	10-12 y	non overweight	1o. tercil	3	2	20.55	2	Schoolday	no	0	0	0	0	0	0	0	0	0	0	0	0	0	0	0	1	0	0	0	0	0	2	0	0	0	0	0	0	0	1	0	0
2964	2014	boys	10-12 y	non overweight	1o. tercil	4	3	28.12	3	Schoolday	no	1	1	0	0	1	0	0	0	0	1	1	1	0	1	1	1	1	1	1	0	0	0	0	0	1	0	1	1	1	0	0	0
2966	2014	boys	10-12 y	non overweight	1o. tercil	1	1	14.6	1	Schoolday	yes	2	0	0	0	2	0	0	0	0	0	0	1	1	0	0	0	0	1	0	0	0	0	0	1	0	1	0	0	0	0	0	1
2969	2014	boys	7-9 y	overweight (including obesity)	1o. tercil	3	2	4.8	1	Schoolday	no	2	2	0	0	2	1	0	0	0	0	0	0	0	0	0	1	0	0	0	0	0	1	0	0	0	0	0	0	0	0	0	0
2971	2014	boys	7-9 y	overweight (including obesity)	1o. tercil	0	1			Schoolday	no	1	0	0	0	1	0	0	0	0	1	1	0	0	0	0	0	0	1	0	0	0	0	0	0	2	1	1	0	1	0	0	0
2972	2014	boys	7-9 y	non overweight	1o. tercil	3	2	19.83	2	Schoolday	no	0	0	0	1	0	0	0	0	0	0	1	0	0	0	2	0	0	1	1	0	0	0	0	0	0	0	0	0	0	0	0	0
2975	2014	boys	10-12 y	non overweight	1o. tercil	8	3			Schoolday	yes	1	0	0	0	1	0	0	0	1	0	0	0	0	1	0	1	0	1	0	0	0	0	0	1	2	1	1	0	0	1	0	0
2976	2014	girls	7-9 y	non overweight	1o. tercil	4	3	21.22	2	Schoolday	yes	2	0	0	0	2	0	0	0	0	0	2	0	0	0	3	1	0	0	0	0	0	0	1	0	1	0	2	0	1	0	0	1
2978	2014	boys	10-12 y	non overweight	1o. tercil	8	3			Schoolday	no	0	0	0	0	0	0	0	1	0	0	1	1	0	0	0	1	0	0	0	0	0	0	0	1	0	0	2	0	0	1	0	0
2979	2014	girls	7-9 y	non overweight	1o. tercil	1	1	10.82	1	Schoolday	yes	1	0	0	1	0	0	0	0	0	0	0	0	0	0	0	1	0	0	1	0	0	0	0	1	0	0	0	0	0	0	0	1
2983	2014	boys	10-12 y	non overweight	1o. tercil	1	1	21.62	2	Schoolday	yes	2	0	0	0	0	0	0	1	0	0	0	0	1	0	0	0	0	0	0	0	0	1	0	1	0	0	1	0	0	0	0	1
2985	2014	boys	7-9 y	overweight (including obesity)	1o. tercil	0	1	41.7	3	Schoolday	no	0	1	0	0	0	0	0	0	0	1	0	0	1	1	0	1	1	1	1	1	2	0	1	3	2	2	2	2	0	0	0	0
2986	2014	boys	7-9 y	overweight (including obesity)	1o. tercil	5	3	21.93	2	Schoolday	no	2	0	0	0	2	0	0	0	0	0	0	0	0	0	0	1	0	1	0	0	0	1	1	0	0	0	2	0	0	0	0	0
2989	2014	girls	7-9 y	overweight (including obesity)	1o. tercil	2	2	26.2	3	Schoolday	no	1	0	0	0	0	0	0	0	0	0	0	0	0	1	0	2	0	0	0	0	0	0	0	0	0	0	0	1	0	0	0	0
2991	2014	boys	7-9 y	non overweight	1o. tercil	0	1	50.49	3	Schoolday	no	0	1	1	2	1	1	1	1	2	1	1	1	1	1	1	1	0	0	0	0	0	0	0	0	0	0	0	1	0	0	0	1
2992	2014	boys	7-9 y	non overweight	1o. tercil	0	1	26.52	3	Schoolday	no	0	0	0	0	0	0	0	0	0	0	0	0	0	0	1	1	0	1	0	0	0	0	1	1	1	2	2	0	0	0	0	0
2993	2014	boys	7-9 y	non overweight	1o. tercil	2	2	9.2	1	Schoolday	no	2	0	0	1	2	0	0	0	1	0	0	0	0	0	0	1	0	0	1	0	0	0	0	0	0	0	0	0	0	0	0	0
2995	2014	girls	10-12 y	overweight (including obesity)	1o. tercil	1	1	18.86	2	Schoolday	yes	1	0	0	0	1	0	0	0	1	0	2	0	0	0	0	0	0	0	0	0	0	0	0	0	0	0	0	0	0	0	0	0
2997	2014	girls	7-9 y	non overweight	1o. tercil	1	1	9.63	1	Schoolday	yes	0	0	0	0	2	0	0	0	1	0	0	0	0	0	0	3	0	0	0	0	0	1	0	0	1	1	1	0	0	0	0	0
2998	2014	boys	7-9 y	non overweight	1o. tercil	1	1	7.78	1	Schoolday	no	2	0	0	0	2	0	0	0	0	0	0	0	0	0	0	1	0	0	0	0	0	0	2	0	0	0	0	0	0	0	0	0
3000	2014	girls	10-12 y	non overweight	1o. tercil	1	1	28.02	3	Schoolday	yes	2	0	1	0	2	2	0	0	1	1	2	0	0	0	0	0	0	0	0	0	1	0	0	1	1	0	1	0	1	1	0	0
3001	2014	boys	10-12 y	overweight (including obesity)	1o. tercil	6	3	42.38	3	Schoolday	yes	0	0	0	1	1	1	0	0	1	0	3	2	0	0	0	0	1	0	0	1	1	0	0	1	0	1	1	0	0	1	0	0
3002	2014	boys	10-12 y	non overweight	1o. tercil	3	2	49.88	3	Schoolday	no	3	0	0	0	2	0	0	0	0	0	2	0	1	0	2	1	0	0	1	0	0	1	0	0	0	0	0	0	0	0	0	0
[truncated: 3,365 more rows]

## Sheet: Variable labels
Variable	Label
id	identification number
year_of_survey	year of survey (2013; 2014; 2015)
sex	sex (boys; girls)
age	age in years (7-9y; >10y)
weight_status	weight_status (non overweight; overweight including obesity)
family_income_tertiles	family income tertiles (first; second; third)
screen_activities_amount	screen activities amount per day
screen_activities_tertiles	screen activities tertiles (first; second; third)
physical_activity_score	physical activity score
physical_activity_score_tertile	physical activity score tertile (first; second; third)
day_of_the_week_recall	day of the week recall (schoolday; not schoolday)
having_school_meal	having school meal (no; yes)
rice	rice (frequency of consumption (number of times per day))
vegetables	vegetables (frequency of consumption (number of times per day))
green_leaves	green leaves (frequency of consumption (number of times per day))
vegetable_soup	vegetable soup (frequency of consumption (number of times per day))
cooked_beans	cooked beans (frequency of consumption (number of times per day))
manioc_flour	manioc flour (frequency of consumption (number of times per day))
maize_potatoes	maize potatoes (frequency of consumption (number of times per day))
pasta	pasta (frequency of consumption (number of times per day))
instant_pasta	instant pasta (frequency of consumption (number of times per day))
french_fries	french fries (frequency of consumption (number of times per day))
meats	meats (frequency of consumption (number of times per day))
sausages	sausages (frequency of consumption (number of times per day))
eggs	eggs (frequency of consumption (number of times per day))
fish_seafood	fish seafood (frequency of consumption (number of times per day))
fruits	fruits (frequency of consumption (number of times per day))
bread_biscuits	bread biscuits (frequency of consumption (number of times per day))
cheese_bread	cheese bread (frequency of consumption (number of times per day))
cream_cookies	cream cookies (frequency of consumption (number of times per day))
breakfast_cereal	breakfast cereal (frequency of consumption (number of times per day))
porridge	porridge (frequency of consumption (number of times per day))
cheese	cheese (frequency of consumption (number of times per day))
milk_and_coffee	milk and coffee (frequency of consumption (number of times per day))
milk	milk (frequency of consumption (number of times per day))
yoghurt	yoghurt (frequency of consumption (number of times per day))
chocolate_milk	chocolate milk (frequency of consumption (number of times per day))
juice	juice (frequency of consumption (number of times per day))
soda	soda (frequency of consumption (number of times per day))
sweets	sweets (frequency of consumption (number of times per day))
chips	chips (frequency of consumption (number of times per day))
pizza_hamburger_hotdog	pizza/hamburger/hotdog (frequency of consumption (number of times per day))
nuggets	nuggets (frequency of consumption (number of times per day))
cake	cake (frequency of consumption (number of times per day))
